# Supplementary material for: The past, present, and future of coral reef growth in the Florida Keys
Source: Glob Chang Biol. 2022 Jul 5;28(17):5294–309. doi: 10.1111/gcb.16295 (PMC9542952; doi:10.1111/gcb.16295)
Supplement: Supplementary file 2 — Table S6 [file GCB-28-5294-s001.csv]

Site	Year	Subregion	Habitat	Coral cover (mean)	Coral cover (-1SE)	Coral cover (+1SE)	Gross carbonate production (mean)	Gross carbonate production (-1SE)	Gross carbonate production (+1SE)	Bioerosion (mean)	Bioerosion (-1SE)	Bioerosion (+1SE)	Net carbonate production (mean)	Net carbonate production (-1SE)	Net carbonate production (+1SE)	Reef-accretion potential (mean)	Reef-accretion potential (-1SE)	Reef-accretion potential (+1SE)
Admiral	1996	UK	P	33.4041919	14.93365408	49.2390093	7.620840495	3.104107379	12.54684833	-0.278998959	-0.298590366	-0.259407552	7.341841536	2.805517013	12.28744078	6.77850974	2.469263038	11.92914576
Admiral	1997	UK	P	31.93691704	15.60153508	43.68861251	7.003311755	2.451552373	11.00968404	-0.301970585	-0.341943285	-0.261997884	6.70134117	2.109609087	10.74768616	6.187154295	1.856762843	10.43428954
Admiral	1998	UK	P	30.97261339	13.73952892	42.23148709	7.010031237	2.762454609	10.83225057	-0.378647581	-0.457237714	-0.300057449	6.631383656	2.305216895	10.53219312	6.122564548	2.028926165	10.22508015
Admiral	1999	UK	P	25.68526958	17.36021858	33.56111888	5.863018779	3.529523574	8.566126371	-0.393943797	-0.474288173	-0.313599422	5.469074981	3.055235401	8.252526948	5.049438598	2.689051543	8.011887797
Admiral	2000	UK	P	22.09948328	11.06160021	28.13739007	4.9525384	2.061260658	7.100719591	-0.38639933	-0.466805348	-0.305993312	4.56613907	1.594455309	6.794726279	4.215784011	1.403352589	6.596595794
Admiral	2001	UK	P	22.93083878	10.69818435	30.71594506	5.107674051	2.013857067	7.712078564	-0.366319666	-0.437763372	-0.29487596	4.741354385	1.576093695	7.417202604	4.37755524	1.387191697	7.200921051
Admiral	2002	UK	P	26.23836612	13.84432946	36.04714164	5.877232148	2.605285445	9.01373377	-0.365816405	-0.443653647	-0.287979163	5.511415743	2.161631798	8.725754606	5.088530597	1.902550396	8.471316396
Admiral	2003	UK	P	27.55195385	12.39220049	36.20905874	6.325136802	2.437188485	9.230413978	-0.365600957	-0.44851878	-0.282683134	5.959535845	1.988669706	8.947730845	5.502266914	1.750318597	8.68681993
Admiral	2004	UK	P	24.63725756	14.65450548	33.64574215	5.594888437	3.028807163	8.381985852	-0.380441271	-0.474458612	-0.28642393	5.214447166	2.554348551	8.095561922	4.814348108	2.24819826	7.859499784
Admiral	2005	UK	P	24.52685421	11.38215738	34.24392035	5.532923408	2.168907215	8.595148017	-0.391361739	-0.483593564	-0.299129914	5.141561669	1.685313651	8.296018103	4.747055038	1.483321144	8.054110773
Admiral	2006	UK	P	23.51949012	10.69975213	34.38309552	5.180705459	2.098770891	8.498790707	-0.370530171	-0.452169889	-0.288890454	4.810175288	1.646601003	8.209900253	4.441095586	1.449248383	7.970504073
Admiral	2007	UK	P	27.37567961	17.97598212	38.1875526	6.214306325	3.432829792	9.746044376	-0.350000201	-0.425650003	-0.274350398	5.864306124	3.007179788	9.471693978	5.41434407	2.646755613	9.195504586
Admiral	2008	UK	P	26.59526934	10.91815899	37.69341204	5.962932465	2.142485749	9.366230856	-0.343969407	-0.416365031	-0.271573784	5.618963058	1.726120718	9.094657072	5.18782592	1.519237299	8.829461869
Admiral	2009	UK	P	31.05572548	17.68640683	42.13047498	6.93436431	3.341574223	10.60229854	-0.357987654	-0.438201248	-0.27777406	6.576376656	2.903372975	10.32452448	6.071778177	2.555390519	10.02346702
Admiral	2010	UK	P	1.888600488	1.053944427	2.767951616	0.087050113	0.017336451	0.184734874	-0.376797004	-0.463615584	-0.290813709	-0.289746891	-0.446279133	-0.106078836	-0.267514916	-0.392790549	-0.102985635
Admiral	2011	UK	P	1.113203502	0.490677134	2.275077559	0.072265154	0.012473002	0.201096174	-0.379904976	-0.463620664	-0.296189288	-0.307639822	-0.451147661	-0.095093114	-0.284034941	-0.397075562	-0.092320251
Admiral	2012	UK	P	1.695723991	1.03626943	2.471910112	0.092188939	0.020369164	0.204134831	-0.495666618	-0.614894575	-0.376438662	-0.40347768	-0.594525411	-0.17230383	-0.372519261	-0.523268836	-0.167279545
Admiral	2013	UK	P	2.308915646	1.669941061	3.347732181	0.124101165	0.048555992	0.278552916	-0.507744426	-0.637527743	-0.377961109	-0.383643261	-0.588971751	-0.099408193	-0.354206716	-0.518380807	-0.096509505
Admiral	2014	UK	P	4.344412885	0.738396624	10.07751938	0.160954504	0.010875527	0.268592437	-0.46500125	-0.572839244	-0.357163256	-0.304046746	-0.561963717	-0.088570819	-0.280717558	-0.494609809	-0.085988143
Admiral	2015	UK	P	1.772064239	1.10864745	3.442340792	0.067461948	0.052054693	0.084297153	-0.508529339	-0.633466324	-0.383592354	-0.441067391	-0.581411631	-0.299295201	-0.407224753	-0.511726802	-0.290567917
Admiral	2016	UK	P	1.887219978	1.213818861	2.248289345	0.076953368	0.031718021	0.193108504	-0.57789557	-0.726251284	-0.429539856	-0.500942202	-0.694533263	-0.236431351	-0.462505432	-0.611290293	-0.229537143
Admiral	2017	UK	P	2.652206412	1.570048309	4.047384008	0.106961335	0.022026432	0.276749193	-0.57789557	-0.726251284	-0.429539856	-0.470934235	-0.704224852	-0.152790663	-0.434799945	-0.619820301	-0.148335371
Admiral	2018	UK	P	1.408634943	0.884955752	2.260495156	0.069621075	0.02208	0.159429494	-0.635849235	-0.788183372	-0.483515098	-0.56622816	-0.766103372	-0.324085604	-0.522782068	-0.674282398	-0.314635446
Admiral	2019	UK	P	1.3550634	0.876095119	2.085505735	0.055308234	0.015285868	0.106027112	-0.635849235	-0.788183372	-0.483515098	-0.580541001	-0.772897504	-0.377487987	-0.5359967	-0.680262222	-0.366480645
AlligatorDeep	1996	MK	OD	3.24601579	1.459259924	5.869346099	0.082040929	0.042370497	0.134667134	-0.317699099	-0.458431171	-0.295933579	-0.23565817	-0.416060674	-0.161266445	-0.217576366	-0.36619391	-0.156564005
AlligatorDeep	1997	MK	OD	3.656751901	2.011005192	6.007070932	0.149774384	0.056454704	0.286544691	-0.29686218	-0.458431171	-0.295933579	-0.147087796	-0.401976466	-0.009388888	-0.135801904	-0.353797758	-0.009115114
AlligatorDeep	1998	MK	OD	1.970421449	1.197757627	3.029178345	0.050097241	0.018883605	0.101232363	-0.293861225	-0.383496766	-0.278543969	-0.243763984	-0.364613162	-0.177311606	-0.225060229	-0.320912616	-0.172141297
AlligatorDeep	1999	MK	OD	2.092822865	1.371032934	3.850335563	0.074298174	0.021105576	0.152793731	-0.296724282	-0.390041826	-0.278543969	-0.222426107	-0.36893625	-0.125750238	-0.205359586	-0.324717563	-0.12208343
AlligatorDeep	2000	MK	OD	2.115103007	1.032579286	4.373535979	0.065705541	0.005447929	0.161276392	-0.293861225	-0.383496766	-0.278543969	-0.228155685	-0.378048837	-0.117267577	-0.210649538	-0.332737964	-0.113848119
AlligatorDeep	2001	MK	OD	2.046370476	1.586473826	2.506267127	0.03121713	0.010125051	0.055850669	-0.296349072	-0.365565708	-0.268500986	-0.265131941	-0.355440657	-0.212650317	-0.244788646	-0.312839478	-0.206449551
AlligatorDeep	2002	MK	OD	2.054419899	1.969957369	2.13888243	0.062809511	0.055050825	0.071601807	-0.286584308	-0.338701184	-0.264349656	-0.223774797	-0.283650359	-0.192747849	-0.206604792	-0.249653573	-0.187127428
AlligatorDeep	2003	MK	OD	1.888944726	1.109614017	2.668275435	0.041722811	0.021216216	0.066938132	-0.285688324	-0.322413913	-0.261162729	-0.243965513	-0.301197696	-0.194224597	-0.225246295	-0.265097783	-0.188561114
AlligatorDeep	2004	MK	OD	1.106310143	1.091604013	1.121016273	0.019762006	0.013049782	0.028802406	-0.305446367	-0.359009742	-0.266142438	-0.28568436	-0.345959959	-0.237340032	-0.263764099	-0.304495085	-0.230419327
AlligatorDeep	2005	MK	OD	1.873696743	1.489831715	2.257561771	0.035771828	0.016853115	0.057456545	-0.30458059	-0.335035626	-0.27401914	-0.268808762	-0.318182511	-0.216562595	-0.248183348	-0.28004689	-0.210247749
AlligatorDeep	2006	MK	OD	1.096509754	0.802929348	1.390090159	0.022321718	0.01372294	0.03244961	-0.282844251	-0.309838705	-0.255849796	-0.260522533	-0.296115765	-0.223400186	-0.240532912	-0.260624944	-0.21688596
AlligatorDeep	2007	MK	OD	1.404555907	1.062168452	1.746943363	0.019995602	0.014539612	0.025414615	-0.28223785	-0.308354383	-0.256121317	-0.262242247	-0.293814771	-0.230706702	-0.242120675	-0.258599735	-0.223979421
AlligatorDeep	2008	MK	OD	1.62654085	1.058619626	2.194462074	0.034538163	0.022321172	0.049236731	-0.282187244	-0.308025042	-0.256349446	-0.247649081	-0.28570387	-0.207112715	-0.228647227	-0.251460962	-0.201073422
AlligatorDeep	2009	MK	OD	1.88431632	1.613755383	2.154877257	0.024981674	0.018678243	0.029770317	-0.28658182	-0.315680705	-0.257482935	-0.261600146	-0.297002461	-0.227712618	-0.241527841	-0.261405366	-0.221072643
AlligatorDeep	2010	MK	OD	2.196966349	2.029387545	2.364545152	0.033553871	0.025935668	0.040426508	-0.342292113	-0.410937634	-0.273646592	-0.308738242	-0.385001967	-0.233220083	-0.285049081	-0.33885773	-0.226419514
AlligatorDeep	2011	MK	OD	1.196454182	0.756756757	1.671309192	0.029839215	0.012028398	0.05	-0.357200811	-0.436549769	-0.277851854	-0.327361597	-0.424521371	-0.227851854	-0.302243485	-0.373640554	-0.221207819
AlligatorDeep	2012	MK	OD	2.461745772	1.215469613	3.288797533	0.072476548	0.048437821	0.128558659	-0.342945244	-0.411984842	-0.273905646	-0.270468696	-0.363547021	-0.145346987	-0.249715917	-0.319974257	-0.141108749
AlligatorDeep	2013	MK	OD	2.451763243	1.374207188	4.210526316	0.052330432	0.022452431	0.112389474	-0.361249251	-0.443494729	-0.279003772	-0.308918819	-0.421042298	-0.166614298	-0.285215802	-0.370578464	-0.161755917
AlligatorDeep	2014	MK	OD	4.843549551	1.25120308	13.12127237	0.05683675	0.021838306	0.104184891	-0.357198597	-0.438419552	-0.275977643	-0.300361847	-0.416581245	-0.171792752	-0.277315398	-0.366652088	-0.16678337
AlligatorDeep	2015	MK	OD	2.357314793	1.888772298	2.980472765	0.056283261	0.034655704	0.083093448	-0.376848385	-0.473162327	-0.280534444	-0.320565124	-0.438506623	-0.197440996	-0.295968499	-0.38594961	-0.191683725
AlligatorDeep	2016	MK	OD	1.801547455	1.214574899	2.362204724	0.050066103	0.011771255	0.086272825	-0.40852018	-0.52897655	-0.288063809	-0.358454077	-0.517205295	-0.201790984	-0.330950271	-0.455215888	-0.19590687
AlligatorDeep	2017	MK	OD	2.671462379	1.611047181	3.632478632	0.047985679	0.033452244	0.06601626	-0.40852018	-0.52897655	-0.288063809	-0.360534501	-0.495524306	-0.222047549	-0.332871067	-0.436133465	-0.215572764
AlligatorDeep	2018	MK	OD	0.588757134	0.231481481	1.066350711	0.010087841	0.001435185	0.029656398	-0.271476377	-0.293377672	-0.249575082	-0.261388536	-0.291942487	-0.219918684	-0.241332468	-0.256951852	-0.213505976
AlligatorDeep	2019	MK	OD	1.107208777	0.854700855	1.347708895	0.028671595	0.012588523	0.047156334	-0.271476377	-0.293377672	-0.249575082	-0.242804782	-0.28078915	-0.202418748	-0.224174626	-0.247135293	-0.196516329
AlligatorShallow	1996	MK	OS	2.966986137	2.249353834	4.520246802	0.102846617	0.052296588	0.159815019	-0.403635249	-0.546679326	-0.260591171	-0.300788631	-0.494382738	-0.100776152	-0.277709435	-0.435128718	-0.097837575
AlligatorShallow	1997	MK	OS	2.902346621	1.648152901	5.262952372	0.070857129	0.033497147	0.142129023	-0.800923516	-1.161093542	-0.440753489	-0.730066387	-1.127596395	-0.298624466	-0.674049159	-0.992448838	-0.289916741
AlligatorShallow	1998	MK	OS	2.082764108	1.31739991	3.500131859	0.042465297	0.018711382	0.085710289	-0.733526604	-1.161093542	-0.440753489	-0.691061307	-1.14238216	-0.3550432	-0.638036898	-1.005462462	-0.344690335
AlligatorShallow	1999	MK	OS	1.721569202	1.174823159	2.60123169	0.038665469	0.017844314	0.06311423	-1.006079032	-1.453848031	-0.795681613	-0.967413563	-1.436003717	-0.732567383	-0.893184935	-1.26389214	-0.711206121
AlligatorShallow	2000	MK	OS	2.079883188	1.611699192	2.545830784	0.046585028	0.030284571	0.065841272	-1.010069959	-1.462971447	-0.795681613	-0.96348493	-1.432686877	-0.729840342	-0.889557743	-1.260972838	-0.708558598
AlligatorShallow	2001	MK	OS	1.456446656	0.627744738	2.348475545	0.026057176	0.001946009	0.051884159	-0.903488923	-1.264274051	-0.691110209	-0.877431747	-1.262328043	-0.639226049	-0.81010733	-1.111032285	-0.620586569
AlligatorShallow	2002	MK	OS	1.182664841	0.972477808	1.416798526	0.015585724	0.004392075	0.027194878	-0.809285674	-1.264274051	-0.691110209	-0.79369995	-1.259881976	-0.663915331	-0.732800186	-1.108879391	-0.644555925
AlligatorShallow	2003	MK	OS	1.378080224	0.768788461	1.867248976	0.022503151	0.00282048	0.044453638	-0.787422506	-1.213154558	-0.68306401	-0.764919355	-1.210334078	-0.638610373	-0.706227895	-1.065270034	-0.619988845
AlligatorShallow	2004	MK	OS	1.560768594	0.790611187	2.011217553	0.029130377	0.002955781	0.082960162	-0.765458618	-1.149967589	-0.684752094	-0.736328242	-1.147011808	-0.601791932	-0.679830549	-1.009537226	-0.58424401
AlligatorShallow	2005	MK	OS	1.843250692	1.522190354	2.161955009	0.039555453	0.026290009	0.053469283	-0.575777011	-0.729081962	-0.572478041	-0.536221558	-0.702791953	-0.519008758	-0.495077841	-0.618559141	-0.503874748
AlligatorShallow	2006	MK	OS	1.474618621	1.066341229	1.992338094	0.027066158	0.017888478	0.034819185	-0.530298011	-0.640191763	-0.51714518	-0.503231853	-0.622303285	-0.482325994	-0.464619401	-0.547717406	-0.468261633
AlligatorShallow	2007	MK	OS	1.322157497	0.627744738	1.709163271	0.025933522	0.001946009	0.072047457	-0.271886972	-0.300434864	-0.253942987	-0.24595345	-0.298488855	-0.18189553	-0.2270817	-0.262713608	-0.176591556
AlligatorShallow	2008	MK	OS	1.551744971	1.220044836	1.839500674	0.01660288	0.005501199	0.040917214	-0.284367128	-0.329283726	-0.252105352	-0.267764248	-0.323782527	-0.211188139	-0.247218979	-0.284975718	-0.205030008
AlligatorShallow	2009	MK	OS	1.638811739	1.016471657	2.244099457	0.028439078	0.017767194	0.044555124	-0.2726206	-0.307437505	-0.248652146	-0.244181523	-0.289670311	-0.204097022	-0.225445731	-0.254952007	-0.198145665
AlligatorShallow	2010	MK	OS	2.091289067	1.806526663	2.449856377	0.034809723	0.023999054	0.044976531	-0.516941122	-0.665586447	-0.368295797	-0.482131399	-0.641587393	-0.323319266	-0.445137962	-0.564690226	-0.313891454
AlligatorShallow	2011	MK	OS	2.217458764	0.938086304	3.625377644	0.031922566	0.011125704	0.070353053	-0.563001023	-0.73627858	-0.389723465	-0.531078456	-0.725152877	-0.319370412	-0.490329364	-0.638240006	-0.310057746
AlligatorShallow	2012	MK	OS	1.865952433	1.385681293	2.24852071	0.03167174	0.007628635	0.07797282	-0.55519182	-0.722212339	-0.388171301	-0.52352008	-0.714583704	-0.310198482	-0.483350934	-0.628937597	-0.301153264
AlligatorShallow	2013	MK	OS	1.877648402	1.019367992	3.027139875	0.047223326	0.028022426	0.080403226	-0.618271723	-0.818679456	-0.41786399	-0.571048397	-0.79065703	-0.337460764	-0.527232453	-0.695893188	-0.327620594
AlligatorShallow	2014	MK	OS	2.569714988	1.15942029	4.400749064	0.043308693	0.020222222	0.0757397	-0.622613869	-0.82601441	-0.419213327	-0.579305175	-0.805792188	-0.343473627	-0.534855697	-0.709214329	-0.333458125
AlligatorShallow	2015	MK	OS	1.745251463	0.99009901	2.579365079	0.101867676	0.028569857	0.277489083	-0.719584528	-0.989232761	-0.453703451	-0.617716852	-0.960662904	-0.176214368	-0.570320086	-0.845523086	-0.171076054
AlligatorShallow	2016	MK	OS	3.236591048	1.969981238	5.578512397	0.048148452	0.033868613	0.073511375	-0.817976552	-1.111375016	-0.524578088	-0.769828101	-1.077506403	-0.451066713	-0.710759998	-0.94836236	-0.437913856
AlligatorShallow	2017	MK	OS	3.292820528	1.767955801	5.599104143	0.057760059	0.024913295	0.103986562	-0.817976552	-1.111375016	-0.524578088	-0.760216493	-1.086461722	-0.420591526	-0.701885879	-0.956244343	-0.408327308
AlligatorShallow	2018	MK	OS	0.427401433	0	0.785634119	0.007415154	0	0.017079038	-0.264975437	-0.28992975	-0.243788281	-0.257560283	-0.28992975	-0.226709243	-0.237797953	-0.25518035	-0.220098526
AlligatorShallow	2019	MK	OS	0.814001608	0.618046972	1.015228426	0.011532927	0.001915946	0.027357775	-0.264975437	-0.28992975	-0.243788281	-0.25344251	-0.288013804	-0.216430506	-0.233996132	-0.25349404	-0.210119511
BirdKeyReef	1999	DT	OD	21.45192058	19.02975389	26.2903511	3.081318302	2.191667715	4.519920305	-0.346379772	-0.408333682	-0.285179293	2.73493853	1.783334033	4.234741011	2.525089567	1.569593338	4.11125829
BirdKeyReef	2000	DT	OD	21.90048882	18.27982074	24.2409549	3.253084169	2.453032549	3.873871264	-0.320834665	-0.365249233	-0.276420097	2.932249505	2.087783317	3.597451167	2.707261078	1.83755299	3.492551468
BirdKeyReef	2001	DT	OD	22.49587569	17.70941201	26.70751597	3.51338394	2.81472106	4.487761144	-0.320834665	-0.365249233	-0.276420097	3.192549275	2.449471828	4.211341047	2.94758832	2.155891488	4.088540656
BirdKeyReef	2002	DT	OD	14.84310069	12.38469632	17.08254439	2.123995364	1.812836524	2.505841007	-0.331654915	-0.383098615	-0.280211214	1.792340449	1.429737909	2.225629794	1.654816048	1.258377318	2.160731652
BirdKeyReef	2003	DT	OD	17.37602245	11.56612835	19.97477549	2.543738037	1.738214548	3.413831313	-0.321650481	-0.364446189	-0.278854774	2.222087556	1.37376836	3.134976539	2.05158911	1.209115974	3.043562345
BirdKeyReef	2004	DT	OD	14.94074502	11.26778234	19.23478875	2.176340001	1.629961181	3.048591945	-0.520967772	-0.674178113	-0.367757432	1.655372229	0.955783069	2.680834512	1.528357255	0.841228121	2.602662851
BirdKeyReef	2005	DT	OD	12.50009707	10.57100594	17.46468665	1.766308279	1.087479539	3.113834834	-0.520967772	-0.674178113	-0.367757432	1.245340507	0.413301427	2.746077402	1.149786836	0.363765371	2.666003294
BirdKeyReef	2006	DT	OD	12.15730738	8.938589794	15.391739	1.731003693	1.282709628	2.419273163	-0.468681393	-0.594568044	-0.343171459	1.2623223	0.688141585	2.076101704	1.165465634	0.605664686	2.015563719
BirdKeyReef	2007	DT	OD	11.78402048	7.890534874	15.02665124	1.730843664	0.939102763	2.636572851	-0.467364388	-0.591557316	-0.343171459	1.263479276	0.347545447	2.293401392	1.166533837	0.305890545	2.226527067
BirdKeyReef	2008	DT	OD	13.19333359	10.49545328	15.57614399	1.955568312	1.344795731	2.782867977	-0.462656938	-0.583797871	-0.341516005	1.492911374	0.76099786	2.441351972	1.378361851	0.669788805	2.37016349
BirdKeyReef	2009	DT	OD	14.24279495	13.03646417	16.20060751	2.24405231	1.693704909	2.751302612	-0.462656938	-0.583797871	-0.341516005	1.781395372	1.109907038	2.409786607	1.644710775	0.976879631	2.339518554
BirdKeyReef	2010	DT	OD	10.44692923	6.183973951	13.6206419	1.468071896	0.769298744	2.250090686	-0.443436326	-0.550814252	-0.3360584	1.02463557	0.218484492	1.914032286	0.946016358	0.192298132	1.858220157
BirdKeyReef	2011	DT	OD	12.60454114	7.292707293	17.17921527	1.672122153	0.861078921	2.327550371	-0.443436326	-0.550814252	-0.3360584	1.228685827	0.310264669	1.991491971	1.134410053	0.273078037	1.93342116
BirdKeyReef	2012	DT	OD	9.849968719	6.320081549	12.48677249	1.512533059	0.772415902	2.330582011	-0.357457208	-0.424065154	-0.29461642	1.155075851	0.348350748	2.035965591	1.066448093	0.306599327	1.976597953
BirdKeyReef	2013	DT	OD	11.24800664	9.377817854	13.30603889	1.510690763	0.885576087	2.333265097	-0.344287149	-0.393957879	-0.29461642	1.166403614	0.491618208	2.038648677	1.076906689	0.43269553	1.979202802
BirdKeyReef	2014	DT	OD	12.68466087	6.690777577	19.8568873	1.671054338	0.826392405	2.385644007	-0.37201646	-0.434518374	-0.309514546	1.299037878	0.391874031	2.076129461	1.199364065	0.344906146	2.015590667
BirdKeyReef	2015	DT	OD	10.8939082	7.015706806	14.3442623	1.612011797	0.713193717	2.734866803	-0.37201646	-0.434518374	-0.309514546	1.239995337	0.278675344	2.425352257	1.144851796	0.245274836	2.354630318
BirdKeyReef	2016	DT	OD	13.79472035	11.62540366	16.86507937	1.602145203	0.857341227	2.14890873	-0.410627721	-0.492662677	-0.328592765	1.191517482	0.36467855	1.820315965	1.100093596	0.320970167	1.767236552
BirdKeyReef	2017	DT	OD	13.89768368	9.307359307	17.57049892	1.360283715	0.631244589	2.258194014	-0.410627721	-0.492662677	-0.328592765	0.949655994	0.138581912	1.92960125	0.876789887	0.121972239	1.873335137
BirdKeyReef	2018	DT	OD	10.30983985	5.815061964	12.6984127	1.290079945	0.883250715	1.801604938	-0.472324974	-0.586637871	-0.358012076	0.817754971	0.296612844	1.443592862	0.755009491	0.261062445	1.401498488
BirdKeyReef	2019	DT	OD	10.01046622	8.673469388	11.66666667	1.448735101	1.062706334	1.920870083	-0.472324974	-0.586637871	-0.358012076	0.976410128	0.476068463	1.562858008	0.901491203	0.419009492	1.517285927
BlackCoralRock	1999	DT	OD	30.1238551	24.02565229	34.48792675	3.899812378	2.058838046	5.644821602	-0.282679212	-0.298494225	-0.267764768	3.617133165	1.760343821	5.377056834	3.339594334	1.549358608	5.220264811
BlackCoralRock	2000	DT	OD	25.17632898	22.89430742	27.85141502	3.565129645	2.330964584	5.045693288	-0.310627607	-0.333362829	-0.287892385	3.254502038	1.997601754	4.757800903	3.004787512	1.758180099	4.619066043
BlackCoralRock	2001	DT	OD	25.80148706	21.2950258	30.46004637	3.573176247	2.065529419	5.195620433	-0.310627607	-0.333362829	-0.287892385	3.26254864	1.73216659	4.907728048	3.012216707	1.524558546	4.764621395
BlackCoralRock	2002	DT	OD	23.98544628	20.04856196	30.0238767	3.031156283	2.273622817	3.935659371	-0.367627861	-0.420198724	-0.315998787	2.663528422	1.853424093	3.619660584	2.459158682	1.631282786	3.51411327
BlackCoralRock	2003	DT	OD	25.96231821	17.33045751	33.22920688	3.618142338	1.979250265	6.801072505	-0.39741112	-0.459760402	-0.335061839	3.220731217	1.519489863	6.466010666	2.973607891	1.337372092	6.277465348
BlackCoralRock	2004	DT	OD	25.09527348	19.1389479	29.1221813	3.317034519	2.124174282	4.959536268	-0.424136647	-0.494291379	-0.353981915	2.892897872	1.629882903	4.605554353	2.670928854	1.434534024	4.471258919
BlackCoralRock	2005	DT	OD	26.83017298	19.17180319	32.64850552	3.671927625	2.408112793	5.190778227	-0.424136647	-0.494291379	-0.353981915	3.247790978	1.913821414	4.836796312	2.998591385	1.684441213	4.695757989
BlackCoralRock	2006	DT	OD	20.86876862	16.25661376	26.7792746	2.611762472	1.538459122	3.829776109	-0.426251887	-0.490032696	-0.362471079	2.185510584	1.048426427	3.467305031	2.017818651	0.922767751	3.366200321
BlackCoralRock	2007	DT	OD	19.92143089	14.90931514	25.5970475	2.68558373	1.680457765	4.594523945	-0.429544402	-0.497559514	-0.362471079	2.256039328	1.18289825	4.232052867	2.082935798	1.041122515	4.10864853
BlackCoralRock	2008	DT	OD	22.48888617	15.52965351	30.63336699	3.009367734	1.52652121	5.285136995	-0.423502621	-0.485792939	-0.361212303	2.585865113	1.040728271	4.923924692	2.387454397	0.915992254	4.780345753
BlackCoralRock	2009	DT	OD	22.67086984	16.9330461	29.29996597	2.832091183	1.383948076	4.347786891	-0.423502621	-0.485792939	-0.361212303	2.408588562	0.898155137	3.986574588	2.22378009	0.790507159	3.870328264
BlackCoralRock	2010	DT	OD	19.79680244	15.41522869	24.50522094	2.425121135	1.561678787	3.459964595	-0.389085367	-0.435727672	-0.342443063	2.036035767	1.125951115	3.117521532	1.87981288	0.991000752	3.026616317
BlackCoralRock	2011	DT	OD	19.10473033	16.64482307	21.56448203	2.310381578	1.378127544	3.741331924	-0.389085367	-0.435727672	-0.342443063	1.921296211	0.942399872	3.398888861	1.773877169	0.829448961	3.29977913
BlackCoralRock	2012	DT	OD	22.50181332	16.24423963	27.60736196	2.296831939	1.257366136	3.832298604	-0.447558729	-0.526763275	-0.37212134	1.84927321	0.730602861	3.460177263	1.707380418	0.643036785	3.359280396
BlackCoralRock	2013	DT	OD	17.13595537	11.71171171	23.14049587	2.186667185	1.211492921	3.924616293	-0.43438867	-0.496656	-0.37212134	1.752278515	0.714836921	3.552494953	1.617828023	0.629160465	3.448906152
BlackCoralRock	2014	DT	OD	19.28416206	12.4523507	25.63291139	2.244891076	1.148858974	3.594483122	-0.411545926	-0.470542706	-0.352549145	1.83334515	0.678316268	3.241933977	1.692674501	0.597016978	3.147400964
BlackCoralRock	2015	DT	OD	20.80847546	11.98501873	28.60606061	2.148924219	0.731835206	3.462458287	-0.411545926	-0.470542706	-0.352549145	1.737378293	0.2612925	3.109909142	1.60407108	0.229975405	3.0192259
BlackCoralRock	2016	DT	OD	17.10697263	13.48773842	21.89421894	2.145324436	1.325326975	3.436777368	-0.436572767	-0.518393008	-0.358519683	1.708751669	0.806933968	3.078257685	1.577640947	0.710219262	2.988497382
BlackCoralRock	2017	DT	OD	20.72238409	13.45353675	25.92178771	2.299946747	1.126033287	3.776379888	-0.423402708	-0.488285733	-0.358519683	1.876544039	0.637747554	3.417860206	1.732558784	0.561310609	3.31819728
BlackCoralRock	2018	DT	OD	15.29643641	12.3723042	18.1292189	2.179810434	1.375471056	3.792005786	-0.441209286	-0.507259564	-0.375159008	1.738601147	0.868211491	3.416846777	1.605200106	0.764152395	3.317213403
BlackCoralRock	2019	DT	OD	15.12865739	10.21566402	21.81208054	2.200791436	1.224381385	3.97639821	-0.454379345	-0.537366839	-0.375159008	1.746412091	0.687014546	3.601239202	1.612411724	0.604672728	3.496229045
BurrFish	2009	UK	P	19.32824049	15.46124234	23.19523865	3.320036756	1.869553981	5.019687239	-0.392729792	-0.512580437	-0.272879147	2.927306964	1.356973544	4.746808092	2.702697773	1.194334093	4.608393776
BurrFish	2010	UK	P	8.777469533	5.535847849	12.01909122	0.758371698	0.353809297	1.234147022	-0.401016639	-0.529929636	-0.273045432	0.357355059	-0.176120339	0.96110159	0.32993558	-0.155011515	0.933076396
BurrFish	2011	UK	P	6.614406024	4.487917146	8.740894901	0.668582389	0.369493671	1.012861602	-0.386178845	-0.508842714	-0.263514976	0.282403543	-0.139349043	0.749346626	0.260735016	-0.122647427	0.72749609
BurrFish	2012	UK	P	8.094886555	5.64516129	10.54461182	0.70195605	0.365255376	1.097056779	-0.412494886	-0.542103243	-0.282886528	0.289461164	-0.176847867	0.81417025	0.267251113	-0.155651846	0.790429493
BurrFish	2013	UK	P	6.01025641	5.866666667	6.153846154	0.549475897	0.392093333	0.724485207	-0.413667372	-0.553602343	-0.273732401	0.135808526	-0.161509009	0.450752806	0.12538808	-0.14215142	0.437609102
BurrFish	2014	UK	P	9.480263818	6.682297773	10.76086957	0.885773531	0.395885111	1.250973822	-0.379478886	-0.497656991	-0.261300781	0.506294645	-0.10177188	0.989673041	0.467447188	-0.089574057	0.960814719
BurrFish	2015	UK	P	8.738124583	4.294478528	11.91827469	0.849945712	0.300969325	1.25546724	-0.41170326	-0.555915976	-0.267490545	0.438242451	-0.25494665	0.987976694	0.404616568	-0.224390135	0.959167837
BurrFish	2016	UK	P	9.087614621	4.651162791	13.10734463	0.847930501	0.355703794	1.43839548	-0.371459037	-0.469174748	-0.277510484	0.476471464	-0.113470954	1.160884997	0.439912309	-0.099870944	1.127034228
BurrFish	2017	UK	P	9.395448578	4.406364749	14.39645626	0.846714173	0.36876377	1.25379845	-0.358288978	-0.439067473	-0.277510484	0.488425194	-0.070303703	0.976287966	0.450948842	-0.061877485	0.947819945
BurrFish	2018	UK	P	5.268086684	1.956271577	6.70995671	0.43135762	0.116559264	0.597738095	-0.413799918	-0.533505817	-0.297861175	0.017557702	-0.416946554	0.29987692	0.016210518	-0.366973613	0.291132674
BurrFish	2019	UK	P	6.541238362	3.062583222	9.655937847	0.553830361	0.135805593	0.880732519	-0.413799918	-0.533505817	-0.297861175	0.140030444	-0.397700225	0.582871345	0.129286055	-0.350034044	0.565875137
CarysfortDeep	1996	UK	OD	14.2488955	9.456516189	16.33670143	1.776195122	0.660262781	2.756050949	-0.423932399	-0.532714692	-0.315150105	1.352262723	0.127548089	2.440900844	1.248505023	0.11226087	2.369725516
CarysfortDeep	1997	UK	OD	13.14561071	9.476300577	19.45240539	1.877087827	0.929784246	3.644120403	-0.979340355	-1.640142518	-0.318538193	0.897747472	-0.710358272	3.32558221	0.828864251	-0.625218602	3.22861006
CarysfortDeep	1998	UK	OD	8.188221304	5.535953078	10.78164017	0.926144045	0.438259016	1.879223798	-0.833937267	-1.322819172	-0.345055363	0.092206777	-0.884560157	1.534168435	0.085131848	-0.778541599	1.489432927
CarysfortDeep	1999	UK	OD	7.514532788	4.698626588	9.36781148	0.680431144	0.102611924	1.39573773	-0.705950628	-1.085545411	-0.326355845	-0.025519484	-0.982933488	1.069381885	-0.023561401	-0.865124439	1.038199296
CarysfortDeep	2000	UK	OD	7.324371038	4.126563875	9.256828629	0.65826034	0.128225285	1.453622446	-0.625322893	-0.935962262	-0.314683523	0.032937447	-0.807736977	1.138938923	0.030410192	-0.710926027	1.10572809
CarysfortDeep	2001	UK	OD	7.520912045	6.204412402	8.837411688	0.577273804	0.306896722	0.897150176	-0.563297959	-0.823784739	-0.302811179	0.013975845	-0.516888017	0.594338996	0.012903493	-0.454936637	0.577008398
CarysfortDeep	2002	UK	OD	7.627617872	6.042448682	9.212787063	0.625968407	0.340039538	0.957452822	-0.548032381	-0.788585416	-0.307479346	0.077936026	-0.448545878	0.649973476	0.071956077	-0.394785615	0.631020607
CarysfortDeep	2003	UK	OD	9.085923916	6.214326599	11.95752123	0.743933137	0.412564578	1.135001066	-0.531881348	-0.756547873	-0.307214823	0.212051789	-0.343983294	0.827786243	0.195781278	-0.302755332	0.803648451
CarysfortDeep	2004	UK	OD	5.938601051	4.584151939	7.293050162	0.390815789	0.243243632	0.566965422	-0.543090542	-0.765700158	-0.320480926	-0.152274753	-0.522456525	0.246484496	-0.140590871	-0.459837735	0.239297144
CarysfortDeep	2005	UK	OD	5.953498947	4.827249042	7.079748853	0.32778398	0.205563178	0.467270506	-0.395935307	-0.480489593	-0.311381021	-0.068151327	-0.274926415	0.155889485	-0.062922147	-0.241975234	0.151343833
CarysfortDeep	2006	UK	OD	6.446911956	4.972411843	7.921412069	0.39348123	0.281314798	0.516034628	-0.371728222	-0.450627484	-0.29282896	0.021753008	-0.169312685	0.223205668	0.020083923	-0.14901979	0.216697113
CarysfortDeep	2007	UK	OD	6.62634583	6.032543208	7.220148451	0.417636394	0.35550644	0.490062298	-0.379311807	-0.462746795	-0.29587682	0.038324587	-0.107240355	0.194185478	0.035383982	-0.094387111	0.188523136
CarysfortDeep	2008	UK	OD	5.829403178	4.290820878	7.367985478	0.259154994	0.149824654	0.389111222	-0.389450862	-0.480056497	-0.298845226	-0.130295867	-0.330231843	0.090265996	-0.120298402	-0.290652055	0.087633889
CarysfortDeep	2009	UK	OD	6.750049113	6.743048986	6.75704924	0.449460622	0.331649554	0.570360125	-0.408919086	-0.511079265	-0.306758906	0.040541537	-0.179429711	0.263601218	0.037430827	-0.157924244	0.255914751
CarysfortDeep	2010	UK	OD	6.898715876	5.065186244	8.732245508	0.466503642	0.253639505	0.713193211	-0.428975135	-0.542759437	-0.315190833	0.037528507	-0.289119932	0.398002378	0.034648984	-0.254467593	0.386396848
CarysfortDeep	2011	UK	OD	7.484612675	6.109979633	9.879032258	0.436606898	0.106118952	0.950436681	-0.44383703	-0.57461244	-0.316828778	-0.007230133	-0.468493488	0.633607903	-0.006675372	-0.412342413	0.615132245
CarysfortDeep	2012	UK	OD	5.336408067	1.333333333	7.157894737	0.305188064	0.033955556	0.627158713	-0.468002835	-0.61350598	-0.32249969	-0.16281477	-0.579550424	0.304659022	-0.150322164	-0.51008867	0.295775333
CarysfortDeep	2013	UK	OD	7.286575811	4.395604396	10.34090909	0.424298709	0.238725275	0.566284091	-0.490102116	-0.643030011	-0.33717422	-0.065803407	-0.404304736	0.22910987	-0.06075438	-0.355846975	0.222429153
CarysfortDeep	2014	UK	OD	7.064105157	2.983638114	12.52408478	0.464910772	0.034051973	0.992042389	-0.486763449	-0.637839863	-0.335687035	-0.021852678	-0.60378789	0.656355354	-0.020175945	-0.531421165	0.637216392
CarysfortDeep	2015	UK	OD	7.593720511	5.573419078	10.80797482	0.396290155	0.054853683	0.615155413	-0.512789463	-0.679630175	-0.34594875	-0.116499308	-0.624776492	0.269206662	-0.107560438	-0.549894188	0.261356744
CarysfortDeep	2016	UK	OD	5.875191527	4.205128205	7.537688442	0.341219602	0.078964103	0.590914573	-0.568914548	-0.777578412	-0.364017841	-0.227694946	-0.69861431	0.226896732	-0.210224151	-0.614882207	0.220280548
CarysfortDeep	2017	UK	OD	3.894764155	1.642935378	6.630434783	0.237089345	0.005596933	0.40195099	-0.555744489	-0.747471137	-0.364017841	-0.318655144	-0.741874204	0.037933149	-0.294205069	-0.652957207	0.036827039
CarysfortDeep	2018	UK	OD	5.265816707	3.205791107	8.379272326	0.206951038	0.072182006	0.355495103	-0.535201106	-0.721631365	-0.348770846	-0.328250068	-0.649449359	0.006724257	-0.303063785	-0.5716099	0.006528181
CarysfortDeep	2019	UK	OD	5.581014378	4.795321637	6.147091109	0.271749677	0.11050494	0.459606383	-0.535201106	-0.721631365	-0.348770846	-0.263451429	-0.611126426	0.110835537	-0.243237077	-0.537880144	0.107603633
CarysfortShallow	1996	UK	OS	15.13425244	7.587609358	30.68739454	1.113213407	0.184269415	4.579130518	-0.557557354	-0.693886601	-0.422369669	0.555656053	-0.509617186	4.156760849	0.513021147	-0.448537248	4.035551986
CarysfortShallow	1997	UK	OS	14.17018861	7.510196845	29.11416283	1.061373926	0.226741976	4.354420381	-0.658352469	-0.80256013	-0.514144808	0.403021457	-0.575818154	3.840275573	0.372098043	-0.506803729	3.728295247
CarysfortShallow	1998	UK	OS	11.80002411	7.002733402	23.23923263	0.712330948	0.18177627	2.326017589	-0.725390881	-0.905707924	-0.546215401	-0.013059933	-0.723931654	1.779802188	-0.012057858	-0.637165153	1.727904134
CarysfortShallow	1999	UK	OS	7.709929056	3.814506662	12.09747017	0.224498692	0.135946834	0.312020249	-0.729874724	-0.897250691	-0.562498757	-0.505376032	-0.761303856	-0.250478507	-0.46659906	-0.670058127	-0.243174692
CarysfortShallow	2000	UK	OS	8.38980816	5.518895463	13.07350758	0.303915777	0.123526114	0.60564827	-0.76797367	-0.949017888	-0.588071015	-0.464057893	-0.825491774	0.017577255	-0.428451218	-0.72655283	0.017064712
CarysfortShallow	2001	UK	OS	9.765814997	4.8592714	12.26988397	0.499453085	0.223290692	1.200681579	-0.741023902	-0.9045521	-0.577495703	-0.241570817	-0.681261408	0.623185876	-0.223035342	-0.59960913	0.605014118
CarysfortShallow	2002	UK	OS	9.561722162	5.638744168	12.58470096	0.452653751	0.239980107	0.962777402	-0.732273977	-0.900482185	-0.564065769	-0.279620226	-0.660502078	0.398711633	-0.258165259	-0.5813379	0.387085421
CarysfortShallow	2003	UK	OS	9.416667565	4.078192261	13.66291582	0.453556467	0.14823711	0.937726241	-0.75789138	-0.935405585	-0.580377175	-0.304334913	-0.787168475	0.357349066	-0.280983614	-0.692822753	0.346928963
CarysfortShallow	2004	UK	OS	8.030539622	4.028564806	12.13065913	0.277362523	0.15292065	0.479912407	-0.74325389	-0.908689966	-0.577817814	-0.465891367	-0.755769316	-0.097905407	-0.430144011	-0.665186926	-0.095050539
CarysfortShallow	2005	UK	OS	9.314224698	3.901004684	13.0424557	0.460796384	0.133465947	1.044330258	-0.713323952	-0.875497842	-0.551720844	-0.252527569	-0.742031896	0.492609414	-0.233151393	-0.653095998	0.478245195
CarysfortShallow	2006	UK	OS	8.299614699	3.375775426	13.66456879	0.271036818	0.09992355	0.502627073	-0.664753257	-0.809831625	-0.519674889	-0.393716439	-0.709908075	-0.017047816	-0.36350699	-0.624822363	-0.016550711
CarysfortShallow	2007	UK	OS	7.255144077	3.125701897	11.07852686	0.147169181	0.040321572	0.248986664	-0.620720458	-0.764797295	-0.476643621	-0.473551277	-0.724475723	-0.227656956	-0.437216184	-0.637644013	-0.221018604
CarysfortShallow	2008	UK	OS	8.47690497	4.702613778	12.38637977	0.277910283	0.159605829	0.419980513	-0.592976827	-0.732676366	-0.454374686	-0.315066544	-0.573070536	-0.034394173	-0.290891819	-0.504385426	-0.033391258
CarysfortShallow	2009	UK	OS	8.391676788	4.274183164	12.62485354	0.253090431	0.132901964	0.363357458	-0.582384133	-0.722776008	-0.441992258	-0.329293702	-0.589874044	-0.0786348	-0.304027342	-0.519174957	-0.076341852
CarysfortShallow	2010	UK	OS	8.210114654	5.5328284	11.65169675	0.203767978	0.132806417	0.26953649	-0.651936194	-0.801264284	-0.502608103	-0.448168216	-0.668457867	-0.233071612	-0.413780739	-0.588340152	-0.226275372
CarysfortShallow	2011	UK	OS	14.81415669	3.80952381	28.88377445	0.277363609	0.10431746	0.455201381	-0.659945405	-0.811188776	-0.508702034	-0.382581796	-0.706871316	-0.053500653	-0.353226697	-0.622149574	-0.051940604
CarysfortShallow	2012	UK	OS	8.902058027	2.471910112	17.39618406	0.272182212	0.100898876	0.45940248	-0.698133095	-0.862155988	-0.534110201	-0.425950883	-0.761257112	-0.074707721	-0.393268119	-0.670016985	-0.072529285
CarysfortShallow	2013	UK	OS	11.01853755	4.271631982	25.24483134	0.261225066	0.137926566	0.414156692	-0.715255444	-0.887362512	-0.543148376	-0.454030379	-0.749435946	-0.128991684	-0.419193104	-0.659612639	-0.125230357
CarysfortShallow	2014	UK	OS	6.993076279	3.369672944	9.227683049	0.211737002	0.127065527	0.281546085	-0.714698991	-0.877635512	-0.551762471	-0.502961989	-0.750569985	-0.270216385	-0.464370244	-0.660610759	-0.262337024
CarysfortShallow	2015	UK	OS	6.182044642	3.03030303	11.7107943	0.22450423	0.105483871	0.447342159	-0.790495888	-0.962134195	-0.61885758	-0.565991658	-0.856650324	-0.171515421	-0.522563712	-0.753976887	-0.166514126
CarysfortShallow	2016	UK	OS	8.646497053	5.596620908	11.26346719	0.240582313	0.138236536	0.336806039	-0.837754863	-1.020623946	-0.654885779	-0.597172549	-0.882387409	-0.31807974	-0.551352127	-0.776629265	-0.308804709
CarysfortShallow	2017	UK	OS	6.336375269	5.555555556	7.042253521	0.224466395	0.145492958	0.37293379	-0.837754863	-1.020623946	-0.654885779	-0.613288468	-0.875130988	-0.281951989	-0.566231487	-0.770242559	-0.273730424
CarysfortShallow	2018	UK	OS	2.482180847	1.648351648	3.241296519	0.11721568	0.049915663	0.214717887	-0.690857889	-0.850337837	-0.535145098	-0.573642209	-0.800422174	-0.320427211	-0.529627245	-0.704487936	-0.311083729
CarysfortShallow	2019	UK	OS	4.455513104	2.378255946	6.157112527	0.177910342	0.103680634	0.272488584	-0.67768783	-0.820230562	-0.535145098	-0.499777489	-0.716549928	-0.262656513	-0.461430086	-0.63066816	-0.254997594
CliffGreen	1996	LK	P	21.29290417	17.57307528	26.81600493	2.619452672	1.904657256	4.050299224	-0.585554073	-0.676720063	-0.437247921	2.0338986	1.227937194	3.613051303	1.877839695	1.080763336	3.507696712
CliffGreen	1997	LK	P	18.14515452	14.77524201	20.01819438	2.388359021	1.592946107	2.9549749	-0.501142221	-0.524987352	-0.364315157	1.8872168	1.067958756	2.590659743	1.742412636	0.939959042	2.515117528
CliffGreen	1998	LK	P	18.91153077	14.5347682	24.61278898	2.336873743	1.320596243	3.664027975	-0.446451356	-0.448230468	-0.332890378	1.890422388	0.872365774	3.331137597	1.745372262	0.767808769	3.234003455
CliffGreen	1999	LK	P	17.23532087	15.41101585	19.03189864	1.950364312	1.10077933	2.65757343	-0.438335703	-0.470760706	-0.318016475	1.512028609	0.630018624	2.339556955	1.396012241	0.554508027	2.27133676
CliffGreen	2000	LK	P	15.25771221	13.97786834	18.06261966	1.718572673	1.219940167	2.261648485	-0.520046448	-0.470760706	-0.318016475	1.198526224	0.749179461	1.94363201	1.106564565	0.659386895	1.886956768
CliffGreen	2001	LK	P	13.33401372	12.63952529	14.02850215	1.43376445	1.262220528	1.632063775	-0.499933221	-0.465250983	-0.314249024	0.933831229	0.796969545	1.317814751	0.862179339	0.70144912	1.279387997
CliffGreen	2002	LK	P	16.82020952	14.76680889	18.87361016	1.730918457	1.546402928	1.922988103	-0.478348821	-0.450229603	-0.31112581	1.252569636	1.096173325	1.611862293	1.156461282	0.964791966	1.564861274
CliffGreen	2003	LK	P	16.4133216	15.87748293	16.94916026	1.699711048	1.323623092	2.119371712	-0.450501127	-0.45287177	-0.311530756	1.249209921	0.870751322	1.807840956	1.153359355	0.766387815	1.755125307
CliffGreen	2004	LK	P	11.85421143	10.84967937	12.8587435	1.125084627	0.823019567	1.487876539	-0.416710764	-0.399044609	-0.288122802	0.708373863	0.423974958	1.199753737	0.65402108	0.373159631	1.164769577
CliffGreen	2005	LK	P	16.38421807	16.06246731	16.70596884	1.676997127	1.392307022	1.989701894	-0.415134813	-0.394638648	-0.288926588	1.261862314	0.997668374	1.700775305	1.165040943	0.878093282	1.651181632
CliffGreen	2006	LK	P	11.62184587	9.675907384	13.56778437	1.255460206	0.942431785	1.619876495	-0.41383098	-0.392458283	-0.288126765	0.841629226	0.549973502	1.331749731	0.777051899	0.484056677	1.29291664
CliffGreen	2007	LK	P	12.98011719	11.55367131	14.40656307	1.246890597	0.916801858	1.649329174	-0.409291704	-0.376768328	-0.293441232	0.837598893	0.54003353	1.355887942	0.773330809	0.475308055	1.316350995
CliffGreen	2008	LK	P	12.19080646	11.52828482	12.85332809	1.144058567	0.952311523	1.353090937	-0.328744834	-0.366605543	-0.290884126	0.815313733	0.58570598	1.062206811	0.752755566	0.515506454	1.031233444
CliffGreen	2009	LK	P	15.52600425	14.85542129	16.19658721	1.42032617	1.165318764	1.708962506	-0.327800716	-0.36590232	-0.289699112	1.092525453	0.799416444	1.419263393	1.008697122	0.703602747	1.377878452
CliffGreen	2010	LK	P	15.9761079	14.9147499	17.0374659	1.529807219	1.211928646	1.892619821	-0.34408105	-0.392934839	-0.295227261	1.185726169	0.818993807	1.59739256	1.094746645	0.720833674	1.550813471
CliffGreen	2011	LK	P	18.52204251	16.70428894	19.89100817	1.708819461	1.308634312	2.199772934	-0.336204125	-0.380303184	-0.292105066	1.372615336	0.928331128	1.907667868	1.267296002	0.81706642	1.852041321
CliffGreen	2012	LK	P	18.50072764	17.42331288	20.77464789	1.73597994	1.456846626	2.050856808	-0.369726082	-0.443020315	-0.300199006	1.366253858	1.013826311	1.750657802	1.261422634	0.892314617	1.699609582
CliffGreen	2013	LK	P	17.22362585	15.33864542	19.02800659	1.652410017	1.214013944	2.106598023	-0.363925046	-0.427013065	-0.300837028	1.288484971	0.787000879	1.805760996	1.189620871	0.692675244	1.753105997
CliffGreen	2014	LK	P	15.61940341	15.06849315	16.2037037	1.423857658	1.188025114	1.734131944	-0.367986354	-0.433322437	-0.302650271	1.055871304	0.754702677	1.431481674	0.974855407	0.664248128	1.389740455
CliffGreen	2015	LK	P	15.90827585	12.14953271	20.52205221	1.564303572	1.13971246	2.113960396	-0.367593221	-0.434522613	-0.300663829	1.196710351	0.705189848	1.813296567	1.104888022	0.620669637	1.760421836
CliffGreen	2016	LK	P	18.59321326	17.66743649	19.27990708	1.807655702	1.39891455	2.365525751	-0.395382556	-0.480874801	-0.30989031	1.412273146	0.918039748	2.055635441	1.30391091	0.808008509	1.995694241
CliffGreen	2017	LK	P	16.08406522	11.79117912	17.65285996	1.614790408	1.284113411	1.966005917	-0.408552615	-0.510982076	-0.30989031	1.206237793	0.773131335	1.656115607	1.113684433	0.680468028	1.607824186
CliffGreen	2018	LK	P	17.23978263	11.54618474	19.97635934	1.704605494	1.171917671	2.151288416	-0.350513558	-0.403295039	-0.297732077	1.354091936	0.768622631	1.853556339	1.250193883	0.676499713	1.799507655
CliffGreen	2019	LK	P	17.033319	13.20754717	19.01913876	1.642803273	1.176457023	2.05284689	-0.350513558	-0.403295039	-0.297732077	1.292289715	0.773161984	1.755114813	1.193133682	0.680495003	1.70393663
ConchDeep	1996	UK	OD	10.10037357	8.879351003	11.31756972	0.703785751	0.397171721	1.354762416	-0.45243377	-0.548110823	-0.356756717	0.251351981	-0.150939102	0.998005699	0.232066008	-0.132848364	0.968904401
ConchDeep	1997	UK	OD	9.576858228	7.248293679	12.81239139	0.834730252	0.219067649	1.436052187	-0.41496065	-0.49502925	-0.33489205	0.419769601	-0.275961601	1.101160137	0.38756112	-0.242886348	1.069050912
ConchDeep	1998	UK	OD	8.376794435	6.87852856	10.01152466	0.521570406	0.242427665	0.776750087	-0.389428225	-0.46076698	-0.31808947	0.132142182	-0.218339315	0.458660617	0.122003051	-0.192170355	0.445286325
ConchDeep	1999	UK	OD	7.285207048	6.313661726	8.754774184	0.380737718	0.107311482	0.593391333	-0.437299042	-0.570729009	-0.303869075	-0.056561324	-0.463417527	0.289522258	-0.052221433	-0.407874829	0.281079948
ConchDeep	2000	UK	OD	6.615463067	5.701901927	7.922016104	0.310585105	0.121455965	0.504493458	-0.437299042	-0.570729009	-0.303869075	-0.126713937	-0.449273044	0.200624383	-0.11699131	-0.395425626	0.194774286
ConchDeep	2001	UK	OD	7.169674835	6.582014822	7.757334847	0.295213901	0.219745939	0.385569425	-0.421679429	-0.544455718	-0.298903141	-0.126465528	-0.324709779	0.086666284	-0.116761961	-0.285791835	0.084139143
ConchDeep	2002	UK	OD	6.941161795	6.845933948	7.036389643	0.158299451	0.120549448	0.204859897	-0.406304031	-0.517748368	-0.294859695	-0.248004581	-0.39719892	-0.089999798	-0.22897545	-0.349592823	-0.087375453
ConchDeep	2003	UK	OD	7.080596108	6.179099964	7.982092253	0.156731729	0.085195967	0.270834916	-0.398175214	-0.510164869	-0.286185558	-0.241443485	-0.424968902	-0.015350642	-0.22291778	-0.374034447	-0.014903025
ConchDeep	2004	UK	OD	7.831589273	7.188529747	8.4746488	0.264571218	0.227408666	0.309792341	-0.369344759	-0.46976282	-0.268926697	-0.10477354	-0.242354155	0.040865644	-0.096734377	-0.213306907	0.039674024
ConchDeep	2005	UK	OD	7.374741808	7.119879861	7.629603755	0.292380599	0.248091772	0.341743303	-0.360805818	-0.457767978	-0.263843658	-0.068425219	-0.209676207	0.077899645	-0.063175024	-0.18454556	0.075628134
ConchDeep	2006	UK	OD	6.917059379	6.569826657	7.264292102	0.168313445	0.118406898	0.227144315	-0.351579788	-0.442600372	-0.260559203	-0.183266342	-0.324193474	-0.033414888	-0.169204508	-0.285337412	-0.032440529
ConchDeep	2007	UK	OD	7.50990641	6.871899206	8.147913614	0.220999197	0.195398684	0.25728955	-0.324017183	-0.377890024	-0.270144343	-0.103017987	-0.18249134	-0.012854793	-0.095113525	-0.160618922	-0.012479954
ConchDeep	2008	UK	OD	8.583793047	8.418529558	8.749056537	0.269430625	0.152951951	0.40571795	-0.335786828	-0.390572288	-0.281001368	-0.066356203	-0.237620338	0.124716582	-0.061264761	-0.209140459	0.121079915
ConchDeep	2009	UK	OD	7.313533601	6.832798521	7.794268681	0.163160973	0.075171574	0.26671814	-0.340160847	-0.399900275	-0.281991067	-0.176999874	-0.324728701	-0.015272927	-0.163418859	-0.285808489	-0.014827577
ConchDeep	2010	UK	OD	7.667446808	7.108335547	8.226558069	0.305046712	0.155645013	0.477616162	-0.394856256	-0.484700373	-0.306806024	-0.089809544	-0.32905536	0.170810138	-0.082918552	-0.289616579	0.165829409
ConchDeep	2011	UK	OD	7.462420472	5.351170569	8.9958159	0.464053457	0.272140468	0.893934589	-0.418972024	-0.520072712	-0.322098076	0.045081433	-0.247932244	0.571836512	0.041622382	-0.218216437	0.555162074
ConchDeep	2012	UK	OD	9.18341044	5.912863071	11.13585746	0.521552253	0.2194098	1.151985887	-0.414788193	-0.506444443	-0.323131943	0.10676406	-0.287034643	0.828853944	0.098572166	-0.252632236	0.804685018
ConchDeep	2013	UK	OD	9.008298036	4.030501089	13.37349398	0.648282349	0.21282586	1.59792	-0.448424785	-0.556830001	-0.340019568	0.199857565	-0.344004141	1.257900432	0.184522704	-0.30277368	1.221220746
ConchDeep	2014	UK	OD	11.34235269	8.743718593	15.6407669	0.531235669	0.286201005	1.042659176	-0.469745652	-0.59925655	-0.340234755	0.061490017	-0.313055545	0.702424421	0.056771952	-0.275534414	0.681942111
ConchDeep	2015	UK	OD	9.526056268	6.024096386	12.76794035	0.44495974	0.208630887	0.903783784	-0.481046177	-0.613140505	-0.34895185	-0.036086437	-0.404509617	0.554831934	-0.033317562	-0.3560273	0.538653339
ConchDeep	2016	UK	OD	11.26558209	8.980044346	12.79461279	0.396666218	0.223192905	0.652455969	-0.512482095	-0.680036687	-0.344927503	-0.115815877	-0.456843782	0.307528466	-0.106929446	-0.402088977	0.298561105
ConchDeep	2017	UK	OD	8.874216733	5.860113422	12.52268603	0.324313482	0.198350305	0.470099819	-0.512482095	-0.680036687	-0.344927503	-0.188168613	-0.481686381	0.125172315	-0.173730633	-0.423954078	0.121522359
ConchDeep	2018	UK	OD	4.768162527	3.251121076	6.329113924	0.25949215	0.110011507	0.393422584	-0.333532207	-0.421513121	-0.245551293	-0.074040057	-0.311501613	0.147871292	-0.068359041	-0.274166728	0.143559446
ConchDeep	2019	UK	OD	4.34671306	2.245862884	6.411698538	0.191344738	0.103307087	0.412383367	-0.333532207	-0.421513121	-0.245551293	-0.142187469	-0.318206034	0.166832074	-0.131277574	-0.280067594	0.161967343
ConchShallow	1996	UK	OS	10.37037267	3.645201592	26.22031275	0.303516489	0.024829537	0.959294964	-1.040854735	-1.398706499	-0.683002971	-0.737338246	-1.373876962	0.276291993	-0.680763056	-1.20921156	0.26823547
ConchShallow	1997	UK	OS	10.13881599	3.467123211	26.11815584	0.281833776	0.021901928	0.880942882	-0.865537309	-1.123972542	-0.607102076	-0.583703534	-1.102070614	0.273840806	-0.538916574	-0.969982439	0.265855759
ConchShallow	1998	UK	OS	8.857270983	3.219238103	23.60991266	0.248817344	0.029982255	0.799115845	-0.770518351	-1.009263177	-0.531773525	-0.521701007	-0.979280923	0.26734232	-0.481671437	-0.86190965	0.259546765
ConchShallow	1999	UK	OS	6.988216464	3.190122987	17.0143545	0.168275022	0.036389381	0.517420345	-0.743220929	-0.969679099	-0.516762758	-0.574945907	-0.933289718	0.000657587	-0.530830911	-0.8214307	0.000638412
ConchShallow	2000	UK	OS	8.299454902	2.99725332	23.27092961	0.227439299	0.010495731	0.77281076	-0.791946711	-1.112083692	-0.471809731	-0.564507412	-1.10158796	0.301001029	-0.521193351	-0.969557633	0.292224004
ConchShallow	2001	UK	OS	8.046091293	2.676613508	17.21729245	0.219755703	0.062612076	0.516012228	-0.763209115	-1.05883971	-0.46757852	-0.543453412	-0.996227633	0.048433707	-0.501754802	-0.87682522	0.047021407
ConchShallow	2002	UK	OS	7.778707224	3.248512323	16.04574064	0.198058119	0.048533029	0.473638998	-0.752321096	-1.029886274	-0.47589748	-0.554262976	-0.981353245	-0.002258481	-0.51173496	-0.863733595	-0.002192625
ConchShallow	2003	UK	OS	6.83915751	3.680568418	11.92151631	0.128925125	0.026917225	0.275907491	-0.736349382	-1.002663868	-0.470034895	-0.607424257	-0.975746644	-0.194127404	-0.560817231	-0.85879897	-0.188466756
ConchShallow	2004	UK	OS	5.409175652	3.232807224	9.542116046	0.093358451	0.010021702	0.178334643	-0.595023329	-0.814053468	-0.37599319	-0.501664878	-0.804031766	-0.197658547	-0.463172658	-0.707664902	-0.191894932
ConchShallow	2005	UK	OS	6.103702553	2.388847324	11.50074583	0.131212477	0.039110629	0.269809771	-0.586664188	-0.817721819	-0.355606557	-0.455451711	-0.77861119	-0.085796786	-0.420505379	-0.685291098	-0.083294999
ConchShallow	2006	UK	OS	5.543077184	3.29890788	9.378091989	0.108916896	0.056036091	0.172261279	-0.574865517	-0.792072064	-0.35765897	-0.465948621	-0.736035973	-0.185397691	-0.430196873	-0.647818714	-0.179991596
ConchShallow	2007	UK	OS	5.791761324	2.406641838	10.61851647	0.107354604	0.050419875	0.21535461	-0.561462077	-0.764939137	-0.357985018	-0.454107473	-0.714519262	-0.142630408	-0.419264283	-0.628880879	-0.138471383
ConchShallow	2008	UK	OS	6.364759809	2.543796935	11.93427606	0.132273951	0.036765352	0.288255776	-0.517799495	-0.676750231	-0.361821311	-0.385525544	-0.639984879	-0.073565535	-0.355944574	-0.563279781	-0.071420405
ConchShallow	2009	UK	OS	5.463457251	2.092767529	9.006292123	0.091594741	0.007361639	0.14705856	-0.489327273	-0.633338928	-0.345315619	-0.397732533	-0.625977288	-0.198257059	-0.367214933	-0.550951063	-0.192475992
ConchShallow	2010	UK	OS	6.116500524	2.012222511	11.25261999	0.122098868	0.013810901	0.252449811	-0.51602933	-0.722053235	-0.310005424	-0.393930462	-0.708242334	-0.057555613	-0.363704591	-0.623356269	-0.055877323
ConchShallow	2011	UK	OS	6.957519443	0.586166471	11.96754564	0.150592425	0.030304807	0.276653144	-0.512216673	-0.714294171	-0.310139176	-0.361624248	-0.683989365	-0.033486032	-0.333877199	-0.602010128	-0.032509597
ConchShallow	2012	UK	OS	6.617775619	3.896103896	8.629989213	0.128364938	0.083434685	0.216504854	-0.673015728	-0.913323902	-0.432707553	-0.54465079	-0.829889218	-0.216202699	-0.502860306	-0.73042322	-0.209898347
ConchShallow	2013	UK	OS	5.594407088	4.442036836	8.639523337	0.1762369	0.033929867	0.282968581	-0.718013007	-0.975218395	-0.460807619	-0.541776107	-0.941288528	-0.177839038	-0.500206195	-0.828470817	-0.172653349
ConchShallow	2014	UK	OS	5.789550065	1.797752809	8.915145005	0.269799727	0.180154762	0.524350064	-0.724722351	-1.012297922	-0.444681095	-0.454922625	-0.83214316	0.07966897	-0.420016889	-0.732407018	0.077345866
ConchShallow	2015	UK	OS	5.297610831	1.8735363	11.73617847	0.212091562	0.024098361	0.536098059	-0.75444692	-1.071641648	-0.44101935	-0.542355359	-1.047543287	0.095078709	-0.500741001	-0.92199046	0.092306266
ConchShallow	2016	UK	OS	6.37410176	3.610503282	13.56993737	0.10834451	0.031404562	0.18816	-0.801717997	-1.096265208	-0.507170786	-0.693373487	-1.064860646	-0.319010786	-0.640171667	-0.937232254	-0.309708607
ConchShallow	2017	UK	OS	4.190987696	0.666666667	7.841031149	0.080505312	0.018777778	0.226515323	-0.801717997	-1.096265208	-0.507170786	-0.721212685	-1.07748743	-0.280655463	-0.665874792	-0.948345661	-0.272471703
ConchShallow	2018	UK	OS	2.735044322	0.480192077	7.616707617	0.03462627	0.016290516	0.052209026	-0.839711261	-1.077214387	-0.617276764	-0.805084991	-1.060923871	-0.565067738	-0.743311665	-0.93376732	-0.548590673
ConchShallow	2019	UK	OS	2.619997534	0.526315789	7.281001138	0.017467807	0.005094817	0.032104664	-0.787031026	-0.956785288	-0.617276764	-0.769563219	-0.951690471	-0.585172099	-0.710515441	-0.83762604	-0.568108802
DavisRock	2009	DT	P	10.8907686	5.294437991	20.72110465	1.216709685	0.227787895	3.272684565	-0.450270468	-0.524413448	-0.376127489	0.766439217	-0.296625553	2.896557076	0.70763114	-0.261073631	2.812095064
DavisRock	2010	DT	P	12.34617054	8.145828322	14.03106306	1.605581547	0.997322775	2.307409167	-0.454401355	-0.528181086	-0.381563413	1.151180192	0.469141689	1.925845753	1.062851344	0.412912924	1.869689149
DavisRock	2011	DT	P	11.17884306	8.73605948	15.91928251	1.441515842	0.654581395	3.300986547	-0.45110884	-0.520654267	-0.381563413	0.990407002	0.133927128	2.919423134	0.914414112	0.117875353	2.834294359
DavisRock	2012	DT	P	11.89643314	5.416666667	20.99125364	1.592519425	0.288347222	3.591953353	-0.506599883	-0.584892922	-0.428306845	1.085919541	-0.2965457	3.163646508	1.002598075	-0.261003349	3.071396314
DavisRock	2013	DT	P	11.55492075	7.540603248	15.09933775	1.768662934	0.970441324	3.01381457	-0.506599883	-0.584892922	-0.428306845	1.262063051	0.385548402	2.585507725	1.165226277	0.339338672	2.51011574
DavisRock	2014	DT	P	13.44638975	9.917355372	19.28494041	1.56174575	0.538424102	3.113748646	-0.477334564	-0.538002006	-0.416667123	1.084411185	0.000422096	2.697081523	1.001205453	0.000371506	2.618436108
DavisRock	2015	DT	P	10.8908555	8.212560386	18.39220463	1.231281466	0.169146341	3.527332521	-0.477334564	-0.538002006	-0.416667123	0.753946902	-0.368855664	3.110665399	0.696097347	-0.324646635	3.019960105
DavisRock	2016	DT	P	14.69126715	9.03307888	19.62962963	1.287867527	0.619402036	2.917679012	-0.485318696	-0.550347021	-0.420290371	0.80254883	0.069055014	2.497388641	0.740970101	0.060778457	2.42456616
DavisRock	2017	DT	P	10.86210818	5.16372796	17.08278581	1.257415277	0.204899244	3.242562418	-0.485318696	-0.550347021	-0.420290371	0.772096581	-0.345447777	2.822272046	0.712854421	-0.30404429	2.739976144
DavisRock	2018	DT	P	11.52292291	8.604407135	16.40718563	1.359724239	0.496243442	2.989017964	-0.504932487	-0.571021751	-0.438843224	0.854791752	-0.074778309	2.550174741	0.789204478	-0.065815789	2.475813046
DavisRock	2019	DT	P	11.75046547	8.503401361	19.37172775	1.198606004	0.369278075	3.076439791	-0.504932487	-0.571021751	-0.438843224	0.693673516	-0.201743676	2.637596567	0.640448675	-0.177563779	2.5606857
DustanRocks	1996	MK	P	15.53311778	10.4964371	23.83712971	1.785849237	0.805217526	2.839073363	-0.466018064	-0.582122871	-0.349913257	1.319831172	0.223094655	2.489160105	1.218561912	0.196355746	2.416577565
DustanRocks	1997	MK	P	17.74845408	12.08671142	21.85642377	2.225985993	1.249120348	3.033632103	-0.423566304	-0.521504245	-0.325628364	1.802419688	0.727616103	2.708003739	1.664121917	0.640408004	2.629039838
DustanRocks	1998	MK	P	14.55325795	10.48961523	18.32116539	1.706823174	0.901741945	3.137430421	-0.460179857	-0.615150582	-0.305209131	1.246643317	0.286591363	2.832221289	1.150989684	0.252242084	2.749635273
DustanRocks	1999	MK	P	14.79173429	9.940133872	22.23292541	1.852350851	0.970537992	3.944417369	-0.428431427	-0.615150582	-0.305209131	1.423919425	0.35538741	3.639208238	1.314663582	0.312792612	3.533090925
DustanRocks	2000	MK	P	15.22769948	9.29790584	22.70717269	1.625402848	0.599104703	2.744556623	-0.428431427	-0.615150582	-0.305209131	1.196971421	-0.016045879	2.439347492	1.10512906	-0.014122708	2.368217459
DustanRocks	2001	MK	P	13.87262515	10.71982963	15.76739315	1.728771899	0.910595369	2.757462375	-0.399279765	-0.544874575	-0.292821779	1.329492134	0.365720794	2.464640595	1.227481598	0.321887494	2.39277303
DustanRocks	2002	MK	P	16.08306693	8.885290273	19.73292541	1.960942708	0.863815586	3.480507829	-0.380355894	-0.501848337	-0.285169512	1.580586814	0.361967249	3.195338317	1.459310047	0.318583828	3.102164007
DustanRocks	2003	MK	P	18.78024654	12.45888395	24.45628606	2.291818296	1.013600186	4.332555473	-0.373754248	-0.496856767	-0.274757242	1.918064049	0.516743419	4.05779823	1.770893007	0.45480937	3.939475064
DustanRocks	2004	MK	P	15.23038941	10.9119622	19.4534028	1.761203049	0.901753439	2.91877526	-0.328638722	-0.414889712	-0.251454738	1.432564327	0.486863727	2.667320523	1.322645169	0.428510895	2.589542922
DustanRocks	2005	MK	P	16.09276298	10.69745651	21.05685014	1.976003588	0.916244307	3.677479939	-0.320704505	-0.398119664	-0.249711614	1.655299082	0.518124643	3.427768326	1.528289721	0.456025048	3.327816485
DustanRocks	2006	MK	P	17.85335242	15.07686706	21.74602739	2.040104203	1.381071621	3.238026331	-0.278394553	-0.295494198	-0.253613857	1.76170965	1.085577423	2.984412474	1.626535517	0.955466031	2.897388646
DustanRocks	2007	MK	P	18.60656301	11.29387586	24.1056063	2.23132629	1.032039363	3.727012178	-0.284095163	-0.310669316	-0.25752101	1.947231126	0.721370047	3.469491167	1.797822126	0.634910566	3.368322711
DustanRocks	2008	MK	P	16.55411588	12.25075183	20.92347811	1.923208462	1.082878618	3.278599919	-0.298893694	-0.33480299	-0.262984399	1.624314768	0.748075629	3.01561552	1.4996828	0.658415362	2.927681828
DustanRocks	2009	MK	P	19.26511138	12.54132396	23.37950814	2.190989186	1.094606433	3.520771693	-0.305375442	-0.344950482	-0.265800403	1.885613743	0.749655951	3.25497129	1.74093258	0.659806276	3.160058116
DustanRocks	2010	MK	P	13.11044585	11.3239533	16.13720905	1.031051185	0.79007928	1.403049244	-0.356437401	-0.420817823	-0.292056978	0.674613784	0.369261458	1.110992265	0.622851377	0.325003792	1.078596341
DustanRocks	2011	MK	P	13.09062284	9.509202454	18.19172113	1.073832357	0.603251534	1.713126362	-0.363579801	-0.428252169	-0.298907433	0.710252556	0.174999364	1.414218929	0.655755622	0.154024895	1.372981082
DustanRocks	2012	MK	P	11.96636298	7.62800418	14.64968153	1.00668003	0.555005225	1.394222222	-0.445620756	-0.579619692	-0.311621819	0.561059274	-0.024614468	1.082600404	0.518009785	-0.021664312	1.051032371
DustanRocks	2013	MK	P	14.88621801	9.285051068	22.34137623	1.218887786	0.582915506	2.007301162	-0.478120253	-0.635614291	-0.320626216	0.740767533	-0.052698785	1.686674946	0.683929217	-0.046382596	1.637492431
DustanRocks	2014	MK	P	15.93372706	13.57220413	18.53146853	1.255334591	0.838542413	1.753123543	-0.489791616	-0.653364881	-0.32621835	0.765542976	0.185177532	1.426905193	0.706803666	0.162983162	1.385297422
DustanRocks	2015	MK	P	14.47417399	12.86919831	15.99169263	1.185397235	0.910887338	1.492232606	-0.526904026	-0.716276096	-0.337531955	0.65849321	0.194611242	1.154700651	0.607967717	0.1712862	1.121030214
DustanRocks	2016	MK	P	13.3543325	12.29885057	16.08695652	1.136860164	0.899258861	1.523021739	-0.568377564	-0.787121894	-0.349633234	0.5684826	0.112136968	1.173388505	0.524863527	0.098696842	1.139173141
DustanRocks	2017	MK	P	16.45548587	12.77777778	20.57569296	1.256145487	0.883522222	1.908422175	-0.568377564	-0.787121894	-0.349633234	0.687767923	0.096400328	1.558788941	0.634996212	0.084846311	1.513335512
DustanRocks	2018	MK	P	15.35887474	12.75720165	20.25052192	1.271214096	0.932146893	1.823016701	-0.54044316	-0.771788573	-0.309097747	0.730770936	0.16035832	1.513918955	0.674699649	0.141138646	1.46977391
DustanRocks	2019	MK	P	16.20623513	12.55868545	19.27570093	1.270397835	0.862922535	1.851394826	-0.54044316	-0.771788573	-0.309097747	0.729954675	0.091133962	1.542297079	0.673946019	0.080211143	1.497324543
EasternSamboDeep	1996	LK	OD	12.80297807	6.499322433	16.82068461	1.503412595	0.652350629	2.390325633	-0.558292895	-0.876543634	-0.240042156	0.9451197	-0.224193005	2.150283477	0.872601657	-0.197322454	2.087582392
EasternSamboDeep	1997	LK	OD	10.05245722	5.545303398	12.47186237	1.0441104	0.513929936	1.604601002	-0.463813412	-0.688066324	-0.239560499	0.580296988	-0.174136388	1.365040502	0.535771409	-0.15326535	1.325236671
EasternSamboDeep	1998	LK	OD	9.908505035	7.260646878	11.80502981	1.223438552	0.748329684	1.673410185	-0.451867753	-0.661726353	-0.242009153	0.771570799	0.086603331	1.431401032	0.712368982	0.076223528	1.389662165
EasternSamboDeep	1999	LK	OD	8.534888797	5.985645887	11.37226167	0.853174064	0.611315427	1.280815979	-0.430397161	-0.619354487	-0.241439836	0.422776902	-0.008039061	1.039376144	0.390337674	-0.007075543	1.009068506
EasternSamboDeep	2000	LK	OD	9.259576576	6.035992136	11.32230131	1.099825108	0.613167187	1.418308635	-0.430397161	-0.619354487	-0.241439836	0.669427947	-0.0061873	1.176868799	0.618063443	-0.005445724	1.142551952
EasternSamboDeep	2001	LK	OD	8.32106988	5.725090447	10.8572049	0.915052486	0.526189917	1.342074331	-0.400398616	-0.557831714	-0.242965519	0.51465387	-0.031641797	1.099108812	0.475165019	-0.027849383	1.067059403
EasternSamboDeep	2002	LK	OD	6.969930823	3.896233514	10.19704369	0.732222251	0.244163794	1.340893128	-0.396416992	-0.550403019	-0.242430965	0.335805259	-0.306239225	1.098462164	0.310039274	-0.269535061	1.06643161
EasternSamboDeep	2003	LK	OD	8.271117045	4.780856663	11.23694182	0.881915093	0.373507096	1.23989143	-0.414987847	-0.585919603	-0.244056092	0.466927245	-0.212412506	0.995835339	0.431100408	-0.186953901	0.966797327
EasternSamboDeep	2004	LK	OD	6.775266645	4.059687254	8.942883138	0.668976764	0.269606928	1.007365593	-0.328313292	-0.411163598	-0.245462987	0.340663472	-0.14155667	0.761902607	0.314524721	-0.124590459	0.739685945
EasternSamboDeep	2005	LK	OD	6.818529249	5.971587836	8.17522944	0.666958665	0.42449288	1.062580745	-0.328250159	-0.411356495	-0.246285386	0.338708506	0.013136385	0.816295359	0.312719758	0.01156193	0.792492635
EasternSamboDeep	2006	LK	OD	4.924393659	3.531777812	6.928421179	0.280757629	0.086513729	0.571905914	-0.301688468	-0.357903839	-0.245473096	-0.020930839	-0.27139011	0.326432817	-0.019324838	-0.238862771	0.316914216
EasternSamboDeep	2007	LK	OD	5.531274638	4.383315876	6.769184897	0.375403476	0.20606934	0.656948947	-0.33538098	-0.409160803	-0.261601156	0.040022497	-0.203091463	0.395347791	0.036951612	-0.178750028	0.383819666
EasternSamboDeep	2008	LK	OD	5.869213953	4.611047343	7.099880575	0.302139159	0.179129887	0.468069257	-0.324591981	-0.389393722	-0.259790239	-0.022452822	-0.210263836	0.208279019	-0.02073004	-0.185062759	0.202205717
EasternSamboDeep	2009	LK	OD	6.179052505	4.296913531	7.137255624	0.414278088	0.220172622	0.71494149	-0.335189994	-0.409275991	-0.261103997	0.079088095	-0.189103369	0.453837493	0.073019748	-0.16643847	0.440603841
EasternSamboDeep	2010	LK	OD	6.454761091	5.190494808	7.672290155	0.421240209	0.239326865	0.674688586	-0.328967118	-0.393183514	-0.264750723	0.092273091	-0.153856649	0.409937863	0.085193073	-0.13541623	0.3979843
EasternSamboDeep	2011	LK	OD	5.447495173	4.826862539	6.310160428	0.529878813	0.356873033	0.832309125	-0.320619735	-0.373734892	-0.267504577	0.209259078	-0.01686186	0.564804548	0.193202849	-0.014840889	0.548335157
EasternSamboDeep	2012	LK	OD	9.118788748	5.084745763	15.09433962	0.486034279	0.270042373	0.873933962	-0.346520661	-0.425774791	-0.26726653	0.139513618	-0.155732418	0.606667432	0.128808885	-0.13706718	0.588977343
EasternSamboDeep	2013	LK	OD	6.501245047	4.328018223	8.20451843	0.529449454	0.331298405	0.79915942	-0.37153182	-0.470068972	-0.272994667	0.157917634	-0.138770567	0.526164753	0.14580078	-0.122138283	0.510822078
EasternSamboDeep	2014	LK	OD	8.203123661	4.936014625	11.11111111	0.466738156	0.274533074	0.768145363	-0.367999287	-0.463661799	-0.272336775	0.098738869	-0.189128725	0.495808588	0.091162739	-0.166460787	0.481351082
EasternSamboDeep	2015	LK	OD	7.040842192	5.626134301	7.54527163	0.462310341	0.293206934	0.821960073	-0.297211589	-0.348660474	-0.245762705	0.165098751	-0.05545354	0.576197368	0.152430897	-0.048807181	0.559395769
EasternSamboDeep	2016	LK	OD	6.834239539	6.029285099	8.52557673	0.394505009	0.294965381	0.576840522	-0.32128289	-0.397478632	-0.245087149	0.073222119	-0.102513251	0.331753372	0.067603862	-0.090226571	0.322079626
EasternSamboDeep	2017	LK	OD	8.395545278	5.951115834	9.250693802	0.412531734	0.180441989	0.700046253	-0.32128289	-0.397478632	-0.245087149	0.091248844	-0.217036643	0.454959104	0.084247416	-0.191023814	0.441692747
EasternSamboDeep	2018	LK	OD	5.024191373	3.440366972	7.208237986	0.304144771	0.220837156	0.365228833	-0.32128289	-0.397478632	-0.245087149	-0.01713812	-0.176641476	0.120141684	-0.01582313	-0.155470191	0.116638418
EasternSamboDeep	2019	LK	OD	5.401675585	3.276955603	9.465478842	0.363232461	0.270179704	0.479180172	-0.32128289	-0.397478632	-0.245087149	0.041949571	-0.127298927	0.234093022	0.038730824	-0.112041572	0.227266998
EasternSamboShallow	1996	LK	OS	24.94458514	21.91296895	29.60049955	0.847311165	0.444235005	1.397554551	-0.702608891	-0.897670159	-0.508689187	0.144702274	-0.453435154	0.888865364	0.13359942	-0.399088888	0.862946539
EasternSamboShallow	1997	LK	OS	22.17530366	17.70097759	31.85151515	0.796615298	0.354697592	1.276293897	-0.660924146	-0.809742741	-0.512105551	0.135691152	-0.455045149	0.764188346	0.125279712	-0.400505919	0.741905034
EasternSamboShallow	1998	LK	OS	20.51124399	18.50438799	23.11923298	0.846403472	0.481868276	1.420941247	-0.645334628	-0.787275773	-0.503393484	0.201068843	-0.305407497	0.917547763	0.185641042	-0.26880302	0.890792574
EasternSamboShallow	1999	LK	OS	13.50569423	8.594879013	17.32866122	0.710369626	0.317508322	1.198512044	-0.692174211	-0.879245733	-0.506244253	0.018195415	-0.56173741	0.692267791	0.0167993	-0.494410627	0.672081643
EasternSamboShallow	2000	LK	OS	13.3712141	9.753609172	17.28129559	0.769351272	0.385073087	1.682559571	-0.655719324	-0.831014126	-0.480424522	0.113631948	-0.445941039	1.202135049	0.104913088	-0.392492977	1.167081452
EasternSamboShallow	2001	LK	OS	11.96714592	8.039690322	14.30307958	0.573479309	0.266063256	0.949426359	-0.637312502	-0.803355201	-0.471269803	-0.063833193	-0.537291946	0.478156556	-0.058935339	-0.472895062	0.464213774
EasternSamboShallow	2002	LK	OS	11.97018491	8.973575331	13.89146508	0.512809038	0.29233585	0.872072283	-0.608214864	-0.766285804	-0.451285487	-0.095405826	-0.473949954	0.420786796	-0.088085437	-0.417144896	0.408516884
EasternSamboShallow	2003	LK	OS	12.08660983	8.255327385	14.08310029	0.557262642	0.296326051	0.904536663	-0.62698391	-0.781521522	-0.472446298	-0.069721269	-0.485195471	0.432090364	-0.064371629	-0.427042587	0.419490847
EasternSamboShallow	2004	LK	OS	11.06863354	7.550768515	12.91406639	0.482054543	0.202794866	0.877444629	-0.565737006	-0.707311254	-0.426445882	-0.083682463	-0.504516389	0.450998746	-0.077261595	-0.444047805	0.437847871
EasternSamboShallow	2005	LK	OS	9.976513742	6.539156957	12.41590686	0.33069173	0.114481177	0.544576616	-0.533241852	-0.665443767	-0.401563153	-0.202550122	-0.55096259	0.143013463	-0.187008664	-0.484927218	0.138843269
EasternSamboShallow	2006	LK	OS	10.75660902	7.996765372	12.77014636	0.470793374	0.241730391	0.946352453	-0.496613221	-0.620016162	-0.374256713	-0.025819847	-0.378285771	0.57209574	-0.023838717	-0.332946501	0.555413742
EasternSamboShallow	2007	LK	OS	10.4153688	7.308617382	12.57277541	0.417309752	0.168338159	0.814932889	-0.44187788	-0.527202641	-0.356553119	-0.024568128	-0.358864482	0.45837977	-0.022683041	-0.315852941	0.445013668
EasternSamboShallow	2008	LK	OS	10.42848935	8.628341833	11.89989479	0.373698264	0.257043077	0.579295311	-0.435780316	-0.512750076	-0.358810557	-0.062082052	-0.255706998	0.220484754	-0.057318561	-0.225059352	0.214055539
EasternSamboShallow	2009	LK	OS	10.22543476	7.463077395	12.08577743	0.322112596	0.195139431	0.461053161	-0.42276728	-0.494942708	-0.350591852	-0.100654684	-0.299803277	0.110461309	-0.092931556	-0.26387049	0.107240318
EasternSamboShallow	2010	LK	OS	10.45314488	8.38873595	12.95502809	0.336307928	0.253294673	0.470656218	-0.666814454	-0.835724489	-0.499045981	-0.330506525	-0.582429816	-0.028389764	-0.305147107	-0.512622954	-0.027561934
EasternSamboShallow	2011	LK	OS	12.33832432	4.437564499	24.3715847	0.518183893	0.293440415	0.857098765	-0.662666531	-0.828709825	-0.496623238	-0.144482638	-0.53526941	0.360475528	-0.133396637	-0.471114937	0.349964259
EasternSamboShallow	2012	LK	OS	13.71872037	8.47107438	25.08073197	0.59590186	0.368168421	0.776655592	-0.743389604	-1.000380222	-0.486398985	-0.147487744	-0.632211801	0.290256607	-0.136171164	-0.556438342	0.281792884
EasternSamboShallow	2013	LK	OS	13.91321625	4.972375691	20.26002167	0.614029696	0.260651934	0.841465241	-0.817108182	-1.114512871	-0.519703493	-0.203078487	-0.853860938	0.321761748	-0.187496487	-0.751521821	0.312379352
EasternSamboShallow	2014	LK	OS	15.29068014	8.365384615	21.25560538	0.525418086	0.262265343	0.842586538	-0.853489009	-1.165543253	-0.541434764	-0.328070922	-0.90327791	0.301151774	-0.302898385	-0.795015944	0.292370354
EasternSamboShallow	2015	LK	OS	12.0887385	7.481060606	19.93801653	0.553922681	0.344413989	0.799886364	-0.954120767	-1.325452724	-0.58278881	-0.400198086	-0.981038735	0.217097553	-0.369491307	-0.863456781	0.210767108
EasternSamboShallow	2016	LK	OS	16.49085976	8.858267717	23.0994152	0.524284793	0.22428004	0.914385965	-1.123954685	-1.593986079	-0.653923291	-0.599669893	-1.36970604	0.260462673	-0.553657851	-1.205540541	0.252867725
EasternSamboShallow	2017	LK	OS	15.07301531	8.958566629	23.49137931	0.477086845	0.216503198	0.833115468	-1.123954685	-1.593986079	-0.653923291	-0.646867841	-1.377482881	0.179192177	-0.59723435	-1.212385293	0.173967032
EasternSamboShallow	2018	LK	OS	5.46246987	3.149606299	7.940161105	0.413197629	0.163048369	0.711576525	-0.659433172	-1.013268497	-0.305597847	-0.246235543	-0.850220128	0.405978678	-0.227342149	-0.748317379	0.394140563
EasternSamboShallow	2019	LK	OS	10.80286712	2.841530055	19.56043956	0.467280482	0.220797814	0.945648352	-0.659433172	-1.013268497	-0.305597847	-0.19215269	-0.792470683	0.640050505	-0.177409016	-0.697489468	0.621386984
GrecianRocks	1996	UK	OS	17.21126526	7.169036505	39.72921132	3.024975473	0.282464013	9.476554787	-0.769098682	-1.092071059	-0.446945251	2.255876791	-0.809607046	9.029609535	2.082785733	-0.712571959	8.766311083
GrecianRocks	1997	UK	OS	17.76378615	7.227597971	41.43621678	3.146537097	0.350115079	9.940714592	-0.817202455	-1.075672023	-0.558732887	2.329334642	-0.725556943	9.381981706	2.15060724	-0.638595644	9.108408274
GrecianRocks	1998	UK	OS	16.13773127	8.39095692	30.16142672	2.515782085	0.391572352	6.980038962	-0.886535635	-1.160093704	-0.612977566	1.62924645	-0.768521352	6.367061397	1.50423608	-0.676410573	6.181401385
GrecianRocks	1999	UK	OS	12.6810505	4.639627144	32.74763361	2.17930572	0.19441981	7.385521721	-0.803236026	-1.038197682	-0.568274369	1.376069695	-0.843777873	6.817247352	1.270485311	-0.742647257	6.618460165
GrecianRocks	2000	UK	OS	12.00046929	2.558390081	29.43694338	2.15661741	0.198771345	6.978214917	-0.832076951	-1.059058872	-0.605095031	1.324540459	-0.860287527	6.373119886	1.222909859	-0.757178154	6.187283212
GrecianRocks	2001	UK	OS	12.01076662	3.374346093	30.99351067	2.20624651	0.228586388	7.606375544	-0.789838423	-1.000481247	-0.579195599	1.416408087	-0.771894859	7.027179945	1.307728581	-0.679379749	6.822271239
GrecianRocks	2002	UK	OS	12.47723109	1.92813798	32.09529187	2.175262134	0.113834371	7.592785874	-0.777893835	-0.98304788	-0.572739789	1.3973683	-0.869213509	7.020046085	1.290149697	-0.765034317	6.815345399
GrecianRocks	2003	UK	OS	12.06566759	3.819715458	30.73581829	2.134333923	0.21516758	7.241847445	-0.741833192	-0.904977468	-0.579545088	1.392500731	-0.689809888	6.662302357	1.285655612	-0.607133036	6.468033281
GrecianRocks	2004	UK	OS	10.74246067	1.787740358	27.89529901	1.803156358	0.111366959	6.670125224	-0.684463528	-0.827755165	-0.541990839	1.11869283	-0.716388206	6.128134386	1.032856703	-0.630525821	5.949441354
GrecianRocks	2005	UK	OS	9.959217627	1.641812323	24.57766348	1.686795852	0.098299319	5.746565843	-0.660595927	-0.806430974	-0.51476088	1.026199925	-0.708131655	5.231804963	0.947460682	-0.623258856	5.079248405
GrecianRocks	2006	UK	OS	10.1652452	1.950229291	27.88999112	1.893492478	0.127076639	6.798770068	-0.596226058	-0.718250936	-0.47420118	1.297266419	-0.591174298	6.324568888	1.197728529	-0.520319369	6.140147934
GrecianRocks	2007	UK	OS	9.708798492	1.31694505	23.35117799	1.627454693	0.012762942	5.431881637	-0.623969142	-0.767556777	-0.481200453	1.003485552	-0.754793835	4.950681184	0.926489159	-0.664328361	4.806322041
GrecianRocks	2008	UK	OS	9.883058811	1.710870159	23.1492691	1.563242108	0.086993558	5.194673022	-0.606921221	-0.775760847	-0.439615378	0.956320887	-0.688767288	4.755057644	0.882943389	-0.606215396	4.616402776
GrecianRocks	2009	UK	OS	10.70298758	1.308102973	25.07643664	1.757794006	0.024582923	5.874690784	-0.618630677	-0.793919741	-0.444603953	1.139163329	-0.769336818	5.430086831	1.051756522	-0.677128301	5.271748483
GrecianRocks	2010	UK	OS	9.924273059	1.693698715	22.5437229	1.582533619	0.082006704	5.264139698	-0.754608595	-0.977698781	-0.532337357	0.827925024	-0.895692077	4.731802341	0.764399206	-0.788339308	4.593825585
GrecianRocks	2011	UK	OS	11.87320733	2.008928571	27.97752809	1.991044948	0.090167411	6.647314607	-0.803285668	-1.045987349	-0.560583987	1.18775928	-0.955819938	6.08673062	1.096623757	-0.841260571	5.9092449
GrecianRocks	2012	UK	OS	13.04991508	1.118568233	28.83506344	2.104500525	0.119373602	6.921280277	-0.958095687	-1.237427308	-0.678764066	1.146404838	-1.118053706	6.242516211	1.058442398	-0.984049884	6.060487868
GrecianRocks	2013	UK	OS	11.73761997	0.308324769	29.40613027	1.98118875	0.023658787	6.671111111	-1.012664932	-1.32747384	-0.701623182	0.968523818	-1.303815053	5.969487929	0.894210002	-1.147546889	5.795420941
GrecianRocks	2014	UK	OS	12.78419914	6.775700935	27.81456954	1.965160581	0.358936916	6.21692053	-1.016106144	-1.320371483	-0.715607962	0.949054437	-0.961434567	5.501312567	0.876234486	-0.846202262	5.340897316
GrecianRocks	2015	UK	OS	11.69020748	4.504504505	22.61208577	1.802450489	0.448986175	5.233079922	-1.099570715	-1.419762574	-0.783146013	0.702879774	-0.970776398	4.449933909	0.648948547	-0.854424432	4.320176282
GrecianRocks	2016	UK	OS	12.54756302	3.145853194	25.63868613	1.758070601	0.2121449	4.886505474	-1.18383777	-1.468645134	-0.899030407	0.574232831	-1.256500234	3.987475068	0.530172548	-1.105902966	3.871202486
GrecianRocks	2017	UK	OS	8.379111503	1.614763552	15.28089888	1.30506673	0.232802768	3.502449438	-1.18383777	-1.468645134	-0.899030407	0.12122896	-1.235842366	2.603419032	0.111927189	-1.087721037	2.527504763
GrecianRocks	2018	UK	OS	8.866544233	0.591016548	19.86455982	1.2728709	0.055401891	4.161670429	-0.922630992	-1.087622131	-0.757639853	0.350239908	-1.03222024	3.404030575	0.323366368	-0.908503949	3.304770914
GrecianRocks	2019	UK	OS	7.081488285	0.359281437	15.63554556	1.146385988	0.013005988	3.677052868	-0.922630992	-1.087622131	-0.757639853	0.223754996	-1.074616143	2.919413015	0.20658651	-0.945818511	2.834284536
JaapReef	1996	LK	P	42.40048923	25.78746371	52.12555978	7.753704702	4.393858848	10.88594156	-0.229804053	-0.234829431	-0.224778675	7.523900648	4.159029417	10.66116288	6.946599648	3.660550825	10.35028923
JaapReef	1997	LK	P	44.06889111	31.13258809	51.89768858	8.302650171	5.674058193	10.39344017	-0.239439771	-0.257397329	-0.223765339	8.0632104	5.416660864	10.16967484	7.444528728	4.767449424	9.873132705
JaapReef	1998	LK	P	37.3734826	24.28651778	44.02230922	6.931171101	4.186834968	9.732250885	-0.269150181	-0.30003699	-0.239404935	6.66202092	3.886797977	9.49284595	6.150851047	3.420947562	9.216039778
JaapReef	1999	LK	P	25.42389997	20.18454269	34.01037283	4.161567188	3.427007401	5.363088514	-0.256747068	-0.277022998	-0.236471139	3.90482012	3.149984402	5.126617375	3.60520737	2.772444445	4.97712803
JaapReef	2000	LK	P	25.18804485	19.30760436	28.17962898	3.84860336	3.107094953	4.876358845	-0.260737995	-0.286146415	-0.236471139	3.587865365	2.820948538	4.639887707	3.312572221	2.482845025	4.504591131
JaapReef	2001	LK	P	23.59348709	17.14107135	27.75649393	3.51156184	2.687137321	4.454658772	-0.273071433	-0.305950583	-0.241333846	3.238490407	2.381186738	4.213324925	2.990004437	2.095790677	4.090466685
JaapReef	2002	LK	P	24.04340789	16.93682867	28.92740013	3.599033167	2.697174828	4.487226866	-0.266553581	-0.295529009	-0.238719715	3.332479586	2.401645818	4.248507151	3.076781925	2.113797644	4.124623017
JaapReef	2003	LK	P	29.62091102	24.76515419	33.71904989	4.929996601	4.465835871	5.501817311	-0.310788045	-0.384177178	-0.238540475	4.619208556	4.081658693	5.263276837	4.264781532	3.592453335	5.109802576
JaapReef	2004	LK	P	26.61922341	18.50283612	30.8107869	4.17344299	2.960296477	5.524294869	-0.318009489	-0.39671502	-0.24044552	3.855433502	2.563581458	5.283849348	3.559610135	2.25632456	5.129775205
JaapReef	2005	LK	P	28.51007857	21.75051967	32.29671036	4.772127703	3.809130647	6.23098933	-0.330093691	-0.410600589	-0.250641684	4.442034012	3.398530058	5.980347646	4.101201404	2.991200773	5.805963994
JaapReef	2006	LK	P	29.89800835	24.76277677	33.3258211	5.132171624	4.388332608	6.230292872	-0.301894059	-0.365389446	-0.238398671	4.830277565	4.022943162	5.991894201	4.459655437	3.540775126	5.817173858
JaapReef	2007	LK	P	27.47971825	21.55676173	32.21384816	4.556478361	3.463240227	6.333975937	-0.343298343	-0.440466641	-0.246130046	4.213180018	3.022773586	6.087845891	3.889907137	2.660480423	5.910327649
JaapReef	2008	LK	P	28.76308409	19.59366189	36.16652718	4.735496048	3.332152781	7.090984954	-0.333475614	-0.424614644	-0.243478147	4.402020434	2.907538137	6.847506807	4.064258027	2.559056467	6.647837271
JaapReef	2009	LK	P	33.35986119	25.41323643	40.69614194	5.866683078	4.575253387	8.236895984	-0.333295184	-0.427420818	-0.240311113	5.533387894	4.147832568	7.996584871	5.108816848	3.65069597	7.76340885
JaapReef	2010	LK	P	21.97553289	16.96734441	29.46729846	3.268220335	2.000559479	4.379780109	-0.358728866	-0.455810087	-0.261647646	2.909491469	1.544749392	4.118132463	2.686249242	1.359604151	3.998049983
JaapReef	2011	LK	P	24.21308839	18.34061135	34.44108761	3.456318317	2.600488974	4.610848256	-0.328633039	-0.388943776	-0.268322302	3.127685278	2.211545198	4.342525954	2.887701269	1.946481447	4.215900283
JaapReef	2012	LK	P	25.13166101	16.66666667	33.40336134	4.058776681	2.95384778	5.429237113	-0.319125768	-0.402541935	-0.273979107	3.739650913	2.551305845	5.155258007	3.452711423	2.245520236	5.004933516
JaapReef	2013	LK	P	24.74227025	17.90909091	32.47100803	4.179244288	2.962036364	5.712979483	-0.324201598	-0.423936295	-0.2748417	3.855042689	2.538100069	5.438137783	3.55924931	2.233897232	5.279564673
JaapReef	2014	LK	P	16.37161771	13.54268891	22.15517241	2.940974317	2.032688911	3.965913793	-0.327891604	-0.43141216	-0.276590849	2.613082713	1.601276751	3.689322944	2.412583619	1.409356449	3.581744314
JaapReef	2015	LK	P	21.90711918	18.82978723	25.82781457	3.195337386	2.240977444	4.324645222	-0.281632425	-0.32621586	-0.275835939	2.91370496	1.914761583	4.048809283	2.690139437	1.685268699	3.930748229
JaapReef	2016	LK	P	23.25490357	18.04347826	28.78787879	3.129601563	2.592637465	4.118967803	-0.297913536	-0.368992124	-0.301296482	2.831688027	2.223645341	3.817671321	2.614415576	1.957131334	3.706350123
JaapReef	2017	LK	P	16.72993897	11.63055872	20.505345	2.633205632	1.585461802	3.738819876	-0.297913536	-0.368992124	-0.301296482	2.335292096	1.216469678	3.437523393	2.156107585	1.070670254	3.3372871
JaapReef	2018	LK	P	23.37430058	17.10945802	32.9386437	3.110136722	2.235565124	4.334882979	-0.232156403	-0.251519299	-0.230202306	2.87798032	1.984045824	4.104680673	2.65715591	1.746248908	3.98499044
JaapReef	2019	LK	P	23.69190028	16.08391608	30.59405941	3.207718374	2.400512821	4.629004149	-0.232156403	-0.251519299	-0.230202306	2.975561971	2.148993521	4.398801844	2.747250224	1.891426874	4.270535199
LoggerheadPatch	2005	DT	P	12.03266512	9.549040262	14.51628997	1.016198017	0.594986361	1.586097039	-0.335235072	-0.392104653	-0.283303781	0.680962945	0.202881708	1.302793258	0.628713373	0.178565413	1.264804522
LoggerheadPatch	2006	DT	P	9.484619533	5.820322121	13.14891694	0.248267701	0.094939225	0.433179286	-0.537827697	-0.818150709	-0.311637227	-0.289559996	-0.723211484	0.121542059	-0.267342361	-0.636531298	0.11799796
LoggerheadPatch	2007	DT	P	10.39145473	6.912717695	13.87019176	0.262068599	0.181101267	0.354736444	-0.442045451	-0.571818461	-0.331893112	-0.179976852	-0.390717194	0.022843332	-0.166167417	-0.343887961	0.022177233
LoggerheadPatch	2008	DT	P	9.71702236	5.92052804	13.51351668	0.222344306	0.035961505	0.451772365	-0.655527989	-1.058358503	-0.331659005	-0.433183683	-1.022396998	0.120113359	-0.399945954	-0.899858068	0.11661092
LoggerheadPatch	2009	DT	P	10.18608507	6.94185565	13.43031449	0.231035103	0.153357837	0.318360847	-0.475936277	-0.661489881	-0.321531063	-0.244901174	-0.508132044	-0.003170216	-0.226110164	-0.447230108	-0.003077774
LoggerheadPatch	2010	DT	P	9.797877976	6.015126383	13.58062957	0.16398805	0.036980648	0.320332191	-0.629195004	-0.910135557	-0.397311167	-0.465206955	-0.87315491	-0.076978976	-0.429512113	-0.768503322	-0.074734312
LoggerheadPatch	2011	DT	P	5.570008436	1.24910778	9.890909091	0.206027757	0.032787295	0.41756	-1.953983197	-4.089190071	-0.285903799	-1.74795544	-4.056402777	0.131656201	-1.613836654	-3.570224454	0.127817178
LoggerheadPatch	2012	DT	P	5.363812441	5.268856009	5.458768873	0.20945544	0.099628293	0.336492451	-0.904561864	-1.685268185	-0.289610453	-0.695106424	-1.585639892	0.046881997	-0.641771637	-1.395593739	0.045514944
LoggerheadPatch	2013	DT	P	12.61247942	2.56102441	22.66393443	0.193936994	0.058015206	0.361434426	-0.404099627	-0.541191744	-0.289610453	-0.210162633	-0.483176538	0.071823973	-0.194037075	-0.425265632	0.069729625
LoggerheadPatch	2014	DT	P	10.29962974	5.822873082	14.7763864	0.18216216	0.093682008	0.286626118	-0.561705605	-0.901553003	-0.289667035	-0.379543445	-0.807870994	-0.003040917	-0.350421475	-0.711043981	-0.002952246
LoggerheadPatch	2015	DT	P	17.54041308	17.24500526	17.8358209	0.20230746	0.106317164	0.316032247	-0.482685252	-0.660694805	-0.334229983	-0.280377792	-0.55437764	-0.018197736	-0.258864698	-0.487932959	-0.0176671
LoggerheadPatch	2016	DT	P	13.49376677	9.495327103	17.49220644	0.165923539	0.063988785	0.289130585	-0.30774016	-0.363138754	-0.25987588	-0.141816621	-0.299149969	0.029254706	-0.13093518	-0.263295485	0.028401655
LoggerheadPatch	2017	DT	P	8.408003806	5.022671782	11.79333583	0.077173516	0.042497384	0.121209285	-0.465780866	-0.724426052	-0.25987588	-0.38860735	-0.681928667	-0.138666595	-0.358789916	-0.600196415	-0.134623153
LoggerheadPatch	2018	DT	P	5.294102373	4.703632887	5.88457186	0.025788432	0.02023327	0.032772467	-0.306225739	-0.365375388	-0.254610404	-0.280437307	-0.345142119	-0.221837937	-0.258919646	-0.303775266	-0.215369265
LoggerheadPatch	2019	DT	P	7.163783072	0.232738557	14.09482759	0.050533154	0.00072149	0.117133621	-0.279885621	-0.305160839	-0.254610404	-0.229352468	-0.304439349	-0.137476783	-0.211754494	-0.267950908	-0.133468036
LooeKeyDeep	1996	LK	OD	9.420705502	7.354131785	12.43918627	0.907447359	0.497547809	1.573921834	-0.488014566	-0.906188895	-0.246919564	0.419432793	-0.408641087	1.32700227	0.387250155	-0.359663594	1.288307613
LooeKeyDeep	1997	LK	OD	9.972761162	6.818652199	13.44138649	1.074991752	0.48940098	2.130685751	-0.517527787	-0.906188895	-0.246919564	0.557463964	-0.416787916	1.883766187	0.514690339	-0.366833988	1.8288366
LooeKeyDeep	1998	LK	OD	7.478227643	4.202006506	10.92726073	0.778985613	0.261600046	1.684666104	-1.085224038	-0.906188895	-0.246919564	-0.306238425	-0.64458885	1.43774654	-0.282741072	-0.567331944	1.395822641
LooeKeyDeep	1999	LK	OD	7.068656487	4.600394691	8.960553794	0.746457216	0.263803596	1.504219484	-1.085224038	-0.906188895	-0.246919564	-0.338766822	-0.642385299	1.25729992	-0.312773599	-0.565392499	1.220637745
LooeKeyDeep	2000	LK	OD	8.445748068	6.061703648	12.06615715	0.917251092	0.408002857	2.164889484	-1.085224038	-0.906188895	-0.246919564	-0.167972946	-0.498186038	1.91796992	-0.155084559	-0.438476176	1.862042971
LooeKeyDeep	2001	LK	OD	8.878126641	6.316331098	11.41105688	0.958114779	0.469752448	1.88574476	-0.916127216	-0.906188895	-0.246919564	0.041987562	-0.436436448	1.638825196	0.038765901	-0.384127554	1.591037954
LooeKeyDeep	2002	LK	OD	7.602110331	6.82849076	8.610903444	0.675600585	0.449077874	1.056951127	-0.80380391	-0.574835377	-0.24390623	-0.128203324	-0.125757503	0.813044897	-0.118366418	-0.110684895	0.789336955
LooeKeyDeep	2003	LK	OD	8.219328722	6.906791937	9.375223199	0.706576831	0.391603808	1.284794172	-0.828696529	-0.554080328	-0.25265353	-0.122119697	-0.16247652	1.032140642	-0.112749581	-0.14300297	1.002043988
LooeKeyDeep	2004	LK	OD	6.843755471	6.236172821	7.225845771	0.509554706	0.285114883	0.697175238	-0.748772453	-0.480461011	-0.251829989	-0.239217748	-0.195346128	0.445345249	-0.220862821	-0.171933006	0.432359226
LooeKeyDeep	2005	LK	OD	6.395022294	5.469074314	6.861534495	0.517157214	0.338378824	0.810865848	-0.695848129	-0.322628823	-0.250889207	-0.178690916	0.015750001	0.559976642	-0.164980149	0.013862292	0.543648031
LooeKeyDeep	2006	LK	OD	5.525105706	4.463546544	7.535191643	0.389393074	0.108366726	0.86947081	-0.271085986	-0.30582045	-0.248889945	0.118307088	-0.197453724	0.620580866	0.109229509	-0.173787997	0.602485069
LooeKeyDeep	2007	LK	OD	5.60724351	4.217635007	7.707640041	0.414660136	0.139216952	1.014733761	-0.294157109	-0.358519665	-0.247933613	0.120503027	-0.219302713	0.766800149	0.111256956	-0.193018285	0.744440678
LooeKeyDeep	2008	LK	OD	4.690224267	3.578430851	6.684610117	0.194424611	0.097178286	0.353834042	-0.288203788	-0.343326596	-0.246927796	-0.093779176	-0.24614831	0.106906246	-0.086583599	-0.216646316	0.103788918
LooeKeyDeep	2009	LK	OD	5.372396331	3.628515494	7.421072731	0.362901979	0.091484197	0.966691925	-0.295127196	-0.343326596	-0.246927796	0.067774783	-0.2518424	0.719764129	0.062574495	-0.221657943	0.698776202
LooeKeyDeep	2010	LK	OD	5.071069751	3.9688504	5.776103835	0.202041901	0.120506899	0.350849791	-0.443570759	-0.63890567	-0.248235848	-0.241528858	-0.518398771	0.102613943	-0.222996602	-0.45626632	0.099621777
LooeKeyDeep	2011	LK	OD	5.157772165	3.293084523	8.184679958	0.436025793	0.143007684	1.226421826	-0.452272689	-0.659961577	-0.244583801	-0.016246895	-0.516953893	0.981838025	-0.015000288	-0.454994618	0.953208168
LooeKeyDeep	2012	LK	OD	6.221415282	3.85026738	9.072978304	0.254696116	0.135786096	0.477406312	-0.491830984	-0.74003328	-0.243628688	-0.237134868	-0.604247184	0.233777624	-0.218939758	-0.53182541	0.226960797
LooeKeyDeep	2013	LK	OD	7.018450372	4.502369668	9.748083242	0.489927054	0.168981043	1.392948113	-0.563206717	-0.88643384	-0.243746752	-0.073279663	-0.717452797	1.149201362	-0.067656991	-0.631462816	1.115691281
LooeKeyDeep	2014	LK	OD	9.865216528	4.304304304	15.52734375	0.407931016	0.143753754	1.083395872	-0.550977441	-0.85820813	-0.243746752	-0.143046424	-0.714454376	0.839649121	-0.132070622	-0.62882377	0.815165414
LooeKeyDeep	2015	LK	OD	5.609619123	5.035971223	7.142857143	0.449706083	0.173837689	1.211969388	-0.590441972	-0.936938926	-0.243945018	-0.140735889	-0.763101237	0.96802437	-0.129937372	-0.671640083	0.939797311
LooeKeyDeep	2016	LK	OD	9.061236992	7.489451477	10.53639847	0.382177721	0.214546414	0.683955939	-0.762397688	-1.279324298	-0.245471078	-0.380219967	-1.064777885	0.43848486	-0.351046088	-0.937159412	0.425698883
LooeKeyDeep	2017	LK	OD	5.244821437	3.546910755	6.175771971	0.360569336	0.192231121	0.707725824	-0.762397688	-1.279324298	-0.245471078	-0.401828352	-1.087093177	0.462254745	-0.370996485	-0.956800115	0.448775651
LooeKeyDeep	2018	LK	OD	4.487290032	3.72960373	5.986696231	0.298543657	0.196227876	0.547572062	-0.243503059	-0.246113221	-0.240892897	0.055040598	-0.049885345	0.306679165	0.05081739	-0.04390636	0.297736569
LooeKeyDeep	2019	LK	OD	5.670743054	3.13549832	8.256880734	0.359404764	0.162172452	0.794138634	-0.243503059	-0.246113221	-0.240892897	0.115901705	-0.083940769	0.553245737	0.107008688	-0.073880086	0.537113396
LooeKeyShallow	1996	LK	OS	22.12849908	7.958573366	41.77690319	3.6356573	0.57724352	9.187228562	-1.252967312	-1.457794141	-1.048140483	2.382689988	-0.880550621	8.139088079	2.199868686	-0.775012625	7.901756743
LooeKeyShallow	1997	LK	OS	20.58596415	10.14411735	42.92841834	3.65932297	1.289046042	9.600375532	-1.340913916	-1.688389229	-0.993438602	2.318409054	-0.399343187	8.60693693	2.140519961	-0.35148009	8.355963378
LooeKeyShallow	1998	LK	OS	20.01325663	7.875389913	42.90542983	3.500964372	0.448538709	9.701993348	-1.112394688	-1.404773909	-0.820015466	2.388569684	-0.956235201	8.881977882	2.205297239	-0.841626063	8.622984287
LooeKeyShallow	1999	LK	OS	16.35449857	8.276479472	37.56721044	2.85184246	0.856383159	8.141817751	-0.946597724	-1.1890912	-0.704104249	1.905244735	-0.332708041	7.437713502	1.759057307	-0.292831469	7.220833863
LooeKeyShallow	2000	LK	OS	16.22598763	8.121876178	36.24048838	2.872615123	0.973516799	7.873038603	-0.828810522	-1.030885047	-0.626735997	2.043804601	-0.057368247	7.246302606	1.886985619	-0.050492402	7.035004404
LooeKeyShallow	2001	LK	OS	17.85344587	9.205674473	34.84508501	3.132240321	1.121612125	7.545154378	-0.826531961	-1.052988235	-0.600075688	2.305708359	0.06862389	6.945078691	2.128793777	0.060399005	6.742564012
LooeKeyShallow	2002	LK	OS	19.4218984	7.18755767	42.16010743	3.290851995	0.673096737	8.750795188	-0.799328188	-1.043306217	-0.555350158	2.491523807	-0.37020948	8.19544503	2.3003518	-0.32583819	7.956470356
LooeKeyShallow	2003	LK	OS	17.65643137	7.303936738	36.14594573	3.136071717	0.656350069	8.114692042	-0.81399646	-1.081093118	-0.546899802	2.322075257	-0.424743049	7.567792241	2.14390486	-0.373835662	7.347119577
LooeKeyShallow	2004	LK	OS	17.50044865	6.597513429	38.95222786	3.15350959	0.650484144	8.635066008	-0.705150158	-0.977842736	-0.432457581	2.448359431	-0.327358592	8.202608427	2.260499382	-0.288123176	7.963424873
LooeKeyShallow	2005	LK	OS	15.32496901	7.303936738	30.10515212	2.527907744	0.765563552	6.261364906	-0.575547993	-0.794014773	-0.357081214	1.95235975	-0.028451221	5.904283692	1.802557236	-0.025041212	5.732118023
LooeKeyShallow	2006	LK	OS	16.16980496	6.902713155	34.00444173	2.634118063	0.725425274	6.892671341	-0.589854962	-0.829674932	-0.350034991	2.044263101	-0.104249659	6.54263635	1.887408939	-0.091754863	6.351856669
LooeKeyShallow	2007	LK	OS	16.00708697	7.240194301	32.88239013	2.699368884	0.730569602	6.979389823	-0.668186899	-0.980860184	-0.355513614	2.031181985	-0.250290581	6.62387621	1.875331523	-0.220292117	6.430727619
LooeKeyShallow	2008	LK	OS	14.36744204	6.166632769	30.15444114	2.331382752	0.59266787	6.180961884	-0.672748987	-0.987557308	-0.357940665	1.658633766	-0.394889438	5.823021218	1.531368538	-0.347560143	5.653225119
LooeKeyShallow	2009	LK	OS	17.24669553	7.477595352	33.35162243	2.872907758	0.804233177	6.729967432	-0.652733042	-0.959264443	-0.346201641	2.220174716	-0.155031266	6.38376579	2.04982304	-0.136450063	6.197618688
LooeKeyShallow	2010	LK	OS	17.82424999	8.400044469	34.25485215	2.831005685	0.956408909	6.896028076	-0.909824358	-1.30087337	-0.518775347	1.921181326	-0.344464461	6.37725273	1.773771099	-0.303178829	6.191295544
LooeKeyShallow	2011	LK	OS	15.37560864	9.44333996	28.64583333	2.569019807	1.000685885	6.191354167	-0.843504527	-1.227312085	-0.459696969	1.72551528	-0.226626201	5.731657198	1.593118304	-0.19946402	5.564525223
LooeKeyShallow	2012	LK	OS	17.27430154	7.975460123	36.20862588	2.618886776	1.12194274	6.703049147	-1.155426995	-1.637639541	-0.673214449	1.463459781	-0.5156968	6.029834698	1.351170048	-0.453888193	5.854008032
LooeKeyShallow	2013	LK	OS	17.80561655	8.695652174	33.05084746	3.145021915	1.140587544	6.866769068	-1.290514433	-1.829376308	-0.751652558	1.854507482	-0.688788764	6.11511651	1.712213069	-0.606234298	5.936803072
LooeKeyShallow	2014	LK	OS	16.6850202	7.592407592	30.94302554	2.731897426	1.055714286	6.636453831	-1.276042887	-1.800378993	-0.751706781	1.455854539	-0.744664707	5.88474705	1.344148348	-0.655413255	5.713151059
LooeKeyShallow	2015	LK	OS	16.25409567	5.90809628	34.36170213	2.631548146	0.593074398	7.125042553	-1.367537268	-1.866513148	-0.868561388	1.264010878	-1.273438749	6.256481166	1.16702465	-1.120811323	6.074045613
LooeKeyShallow	2016	LK	OS	18.6696815	11.94906954	30.8793456	2.923491594	0.843095005	6.489498978	-1.731259286	-2.390873771	-1.0716448	1.192232309	-1.547778766	5.417854178	1.100753575	-1.362270442	5.259872527
LooeKeyShallow	2017	LK	OS	11.56985428	4.575163399	18.92189219	2.020556642	0.677069717	3.788943894	-1.731259286	-2.390873771	-1.0716448	0.289297356	-1.713804054	2.717299094	0.267099873	-1.508396844	2.638064146
LooeKeyShallow	2018	LK	OS	13.06879726	7.084785134	20.85308057	2.076331612	0.54786295	4.327052133	-1.392618436	-1.902913367	-0.882323505	0.683713176	-1.355050417	3.444728627	0.631252581	-1.192641461	3.344282233
LooeKeyShallow	2019	LK	OS	10.00664075	4.79616307	12.35721703	1.491268268	0.583621103	2.689387978	-1.392618436	-1.902913367	-0.882323505	0.098649832	-1.319292264	1.807064473	0.091080534	-1.161169086	1.754371466
Mayer'sPeak	2004	DT	P	4.557163097	2.715918556	6.74561846	0.319803206	0.15607193	0.567341579	-0.481935326	-0.589244998	-0.377955755	-0.162132121	-0.433173068	0.189385824	-0.149691893	-0.381255306	0.183863437
Mayer'sPeak	2005	DT	P	5.611771305	3.646145306	8.414600853	0.448428383	0.259735871	0.798462576	-0.488960708	-0.598732122	-0.382820361	-0.040532325	-0.338996251	0.415642215	-0.037422322	-0.298366008	0.403522316
Mayer'sPeak	2006	DT	P	4.055744394	3.314273334	5.182553518	0.233948156	0.104981725	0.439396091	-0.567172168	-0.689579443	-0.448851596	-0.333224013	-0.584597718	-0.009455504	-0.307656084	-0.514531023	-0.009179787
Mayer'sPeak	2007	DT	P	5.355459474	4.10889178	7.209740279	0.398899282	0.27924839	0.627704011	-0.541782521	-0.662920199	-0.425626373	-0.142883239	-0.383671809	0.202077638	-0.131919958	-0.337686998	0.196185165
Mayer'sPeak	2008	DT	P	5.113580275	3.804355631	7.703283203	0.419710973	0.143868401	0.905243521	-0.497539687	-0.599749146	-0.400792106	-0.077828714	-0.455880744	0.504451415	-0.071856999	-0.401241364	0.489741889
Mayer'sPeak	2009	DT	P	4.602147656	3.037215708	5.952833	0.296178719	0.135981762	0.544033001	-0.508514736	-0.607728273	-0.413454892	-0.212336017	-0.471746511	0.130578108	-0.196043697	-0.415205546	0.126770522
Mayer'sPeak	2010	DT	P	5.521359783	4.222836406	6.747724458	0.410391664	0.150210451	0.798479735	-0.553575372	-0.66175954	-0.453216136	-0.143183708	-0.511549089	0.345263599	-0.132197373	-0.450237604	0.335195902
Mayer'sPeak	2011	DT	P	5.591297993	2.576112412	6.889352818	0.386339759	0.080269321	0.826889353	-0.571533793	-0.734377249	-0.429856549	-0.185194035	-0.654107928	0.397032804	-0.170984291	-0.575710118	0.385455546
Mayer'sPeak	2012	DT	P	4.558682521	1.226993865	7.857911733	0.258154618	0.098319018	0.409289559	-0.798272542	-1.027806324	-0.59722496	-0.540117924	-0.929487306	-0.187935401	-0.498675243	-0.818084025	-0.182455308
Mayer'sPeak	2013	DT	P	4.714044735	2.937720329	7.563959956	0.335183511	0.11843342	0.798476085	-0.732422248	-0.908908482	-0.57381025	-0.397238737	-0.790475061	0.224665835	-0.366759026	-0.69573303	0.218114702
Mayer'sPeak	2014	DT	P	4.90901905	1.820020222	7.459677419	0.318248082	0.081284125	0.615352823	-0.728044079	-0.91119593	-0.566349403	-0.409795998	-0.829911804	0.04900342	-0.378352781	-0.7304431	0.047574507
Mayer'sPeak	2015	DT	P	6.45476431	4.622871046	8.760683761	0.339186416	0.133418491	0.746014957	-0.583173432	-0.694981066	-0.481267203	-0.243987016	-0.561562575	0.264747754	-0.225266149	-0.494256746	0.257027855
Mayer'sPeak	2016	DT	P	6.250135242	3.376906318	8.732057416	0.305703816	0.175315904	0.596063947	-0.642998573	-0.837978339	-0.475957381	-0.337294758	-0.662662435	0.120106566	-0.311414485	-0.583239328	0.116604325
Mayer'sPeak	2017	DT	P	7.889051715	5.714285714	9.38215103	0.372466188	0.212805195	0.591029748	-0.748359044	-0.906822705	-0.603259559	-0.375892857	-0.694017511	-0.012229811	-0.347050992	-0.610836355	-0.011873196
Mayer'sPeak	2018	DT	P	5.652735977	2.536231884	7.194994786	0.320207942	0.11571256	0.510573514	-0.693319889	-0.841356699	-0.559521716	-0.373111947	-0.725644139	-0.048948202	-0.344483459	-0.638672388	-0.0475209
Mayer'sPeak	2019	DT	P	6.457377566	5.612244898	7.420091324	0.344438331	0.237538265	0.508241627	-0.838190537	-1.022615623	-0.670473738	-0.493752206	-0.785077357	-0.162232112	-0.455867117	-0.690982265	-0.157501512
MolassesDeep	1996	UK	OD	4.069537375	3.02840192	5.729027765	0.194487992	0.083310496	0.416058548	-0.426573743	-0.577862423	-0.275285062	-0.232085751	-0.494551927	0.140773486	-0.214278055	-0.43527763	0.136668609
MolassesDeep	1997	UK	OD	6.347193469	2.818480731	9.623185078	0.173074133	0.053930366	0.31815565	-0.405731519	-0.552403657	-0.25905938	-0.232657386	-0.498473291	0.059096269	-0.214805829	-0.438729	0.057373055
MolassesDeep	1998	UK	OD	4.243695723	2.678180308	4.984229414	0.131920457	0.039993484	0.310205684	-0.351021123	-0.448860267	-0.253181979	-0.219100666	-0.408866783	0.057023705	-0.202289302	-0.359862239	0.055360925
MolassesDeep	1999	UK	OD	3.934888318	2.710065757	6.234959981	0.103240356	0.060698384	0.146741362	-0.324597865	-0.448860267	-0.253181979	-0.22135751	-0.388161883	-0.106440616	-0.20437298	-0.341638916	-0.103336866
MolassesDeep	2000	UK	OD	3.648290583	2.587076037	4.925195587	0.067360095	0.012901825	0.178001649	-0.31250105	-0.455702829	-0.253181979	-0.245140955	-0.442801004	-0.075180329	-0.226331547	-0.38972929	-0.072988112
MolassesDeep	2001	UK	OD	2.882612744	2.512724295	3.252501193	0.045397749	0.01596883	0.080774953	-0.299728432	-0.4000534	-0.251893943	-0.254330682	-0.38408457	-0.17111899	-0.234816156	-0.338050288	-0.166129255
MolassesDeep	2002	UK	OD	2.891033776	2.524335578	3.257731975	0.059952144	0.029380624	0.100588893	-0.305714822	-0.413738525	-0.251893943	-0.245762678	-0.384357901	-0.15130505	-0.226905566	-0.338290858	-0.146893078
MolassesDeep	2003	UK	OD	3.109801949	2.738177308	3.48142659	0.040968104	0.02509012	0.061064359	-0.325366356	-0.458711559	-0.254523877	-0.284398253	-0.43362144	-0.193459517	-0.262576673	-0.381649938	-0.187818344
MolassesDeep	2004	UK	OD	3.55087833	3.533999574	3.567757086	0.094996076	0.053395376	0.145457826	-0.306495127	-0.409924283	-0.250471711	-0.211499051	-0.356528907	-0.105013885	-0.195270951	-0.313797296	-0.101951738
MolassesDeep	2005	UK	OD	3.2910201	2.339689965	4.242350234	0.057220441	0.019476876	0.106935366	-0.296584415	-0.376817272	-0.252751959	-0.239363974	-0.357340396	-0.145816593	-0.220997827	-0.314511524	-0.141564661
MolassesDeep	2006	UK	OD	2.756964748	2.211136993	3.302792503	0.098557579	0.021521191	0.195101558	-0.291117678	-0.364156038	-0.253183098	-0.192560099	-0.342634847	-0.05808154	-0.177785165	-0.301568502	-0.056387914
MolassesDeep	2007	UK	OD	2.967023624	2.572248104	3.361799144	0.067971571	0.044911469	0.092136459	-0.307199653	-0.376447644	-0.257302276	-0.239228082	-0.331536175	-0.165165817	-0.220872363	-0.291800057	-0.160349672
MolassesDeep	2008	UK	OD	3.296606668	2.796449578	3.796763758	0.084419442	0.058587094	0.117401003	-0.32689463	-0.386782377	-0.267006883	-0.242475188	-0.328195283	-0.14960588	-0.223870321	-0.288859586	-0.145243455
MolassesDeep	2009	UK	OD	3.793012616	2.232258215	5.353767016	0.146583994	0.02369452	0.303431455	-0.339571848	-0.408973973	-0.270169724	-0.192987854	-0.385279453	0.033261731	-0.178180099	-0.339101958	0.032291837
MolassesDeep	2010	UK	OD	4.897964274	3.604952231	6.190976318	0.179097212	0.078998003	0.304072361	-0.366372778	-0.466048653	-0.268409247	-0.187275566	-0.38705065	0.035663114	-0.172906108	-0.340660869	0.034623197
MolassesDeep	2011	UK	OD	4.691817442	3.265765766	5.610561056	0.137275205	0.086925638	0.214663821	-0.340585135	-0.412200083	-0.268970186	-0.20330993	-0.325274445	-0.054306366	-0.187710172	-0.286288824	-0.052722822
MolassesDeep	2012	UK	OD	5.042348307	3.610503282	7.643979058	0.148811172	0.083627343	0.196680628	-0.349807134	-0.427854891	-0.271759376	-0.200995962	-0.344227548	-0.075078748	-0.185573753	-0.302970311	-0.072889493
MolassesDeep	2013	UK	OD	6.332199586	4.777415852	8.891328211	0.18866999	0.091804435	0.363837085	-0.368856524	-0.461572562	-0.276140487	-0.180186534	-0.369768126	0.087696598	-0.16636101	-0.325449734	0.085139413
MolassesDeep	2014	UK	OD	5.296799772	3.578732106	6.451612903	0.183600095	0.123689956	0.270845384	-0.41006273	-0.533132435	-0.286993025	-0.226462635	-0.409442479	-0.016147642	-0.209086394	-0.360368935	-0.015676785
MolassesDeep	2015	UK	OD	6.033215712	4.126984127	9.229208925	0.142899449	0.096926659	0.188864097	-0.436143135	-0.580745815	-0.291540454	-0.293243685	-0.483819156	-0.102676357	-0.270743405	-0.425831229	-0.099682371
MolassesDeep	2016	UK	OD	5.807623748	4.1013269	6.612529002	0.165207156	0.103062645	0.261825397	-0.485273622	-0.71270086	-0.257846385	-0.320066466	-0.609638215	0.003979012	-0.295508102	-0.536570302	0.003862986
MolassesDeep	2017	UK	OD	3.834836091	2.35162374	4.616998951	0.115178269	0.072508399	0.190797101	-0.485273622	-0.71270086	-0.257846385	-0.370095353	-0.640192461	-0.067049283	-0.341698325	-0.563462483	-0.065094163
MolassesDeep	2018	UK	OD	2.709757213	1.890989989	4.026115343	0.073137292	0.047771493	0.104809576	-0.485273622	-0.71270086	-0.257846385	-0.41213633	-0.664929367	-0.153036809	-0.380513542	-0.585234558	-0.14857434
MolassesDeep	2019	UK	OD	2.374613036	1.895206243	2.780536246	0.069981238	0.032608696	0.128689176	-0.485273622	-0.71270086	-0.257846385	-0.415292385	-0.680092164	-0.129157209	-0.383427436	-0.598580025	-0.125391056
MolassesShallow	1996	UK	OS	21.19723733	13.06475956	25.71443679	1.576100646	0.712176519	4.235521231	-1.322271442	-1.577627628	-1.066915256	0.253829203	-0.865451109	3.168605975	0.234353155	-0.761722857	3.076211165
MolassesShallow	1997	UK	OS	18.61064616	13.42273268	22.68108305	1.140712129	0.200080006	1.946978495	-1.155162682	-1.356858869	-0.953466494	-0.014450552	-1.156778863	0.993512001	-0.013341777	-1.018133655	0.964541737
MolassesShallow	1998	UK	OS	17.23139012	7.851211945	23.02455308	1.030509655	0.188203164	1.89900034	-1.109273439	-1.345536296	-0.873010582	-0.078763784	-1.157333132	1.025989759	-0.072720321	-1.018621492	0.996072461
MolassesShallow	1999	UK	OS	13.62556005	8.469727327	19.7549606	0.407133988	0.076695925	0.716459656	-0.97791796	-1.18382184	-0.77201408	-0.570783972	-1.107125914	-0.055554424	-0.526988317	-0.974431838	-0.053934488
MolassesShallow	2000	UK	OS	13.81676944	7.851211945	22.18252059	0.420014963	0.129728588	0.914016017	-0.95189327	-1.160466581	-0.743319959	-0.531878307	-1.030737993	0.170696058	-0.491067843	-0.907199357	0.165718655
MolassesShallow	2001	UK	OS	11.50747463	7.566954998	18.13822372	0.137573149	0.076603533	0.197179882	-0.856784726	-1.038896439	-0.674673014	-0.719211577	-0.962292906	-0.477493131	-0.664027227	-0.846957724	-0.463569694
MolassesShallow	2002	UK	OS	13.14791662	7.729973371	22.0505271	0.386247003	0.196251902	0.829617267	-0.845878275	-1.023216988	-0.669137523	-0.459631272	-0.826965086	0.160479743	-0.424364247	-0.727849559	0.155800242
MolassesShallow	2003	UK	OS	13.47811163	9.12659372	19.61540734	0.390998462	0.092665423	0.723270766	-0.709105879	-0.881224926	-0.536947732	-0.318107416	-0.788559504	0.186323034	-0.293699368	-0.694047061	0.180889957
MolassesShallow	2004	UK	OS	14.9455728	8.13323244	24.8485069	0.638256407	0.21491648	1.311567194	-0.623103688	-0.755751406	-0.49045597	0.015152718	-0.540834926	0.821111224	0.013990066	-0.476013401	0.797168072
MolassesShallow	2005	UK	OS	14.64783339	8.048581989	22.3146423	0.517615748	0.166318872	1.382690961	-0.613438206	-0.779829529	-0.449330009	-0.095822459	-0.613510657	0.933360952	-0.088470102	-0.539978615	0.906144659
MolassesShallow	2006	UK	OS	13.68562769	7.130322664	22.59850152	0.469079061	0.093629974	0.981576542	-0.556970941	-0.687308698	-0.426633183	-0.087891879	-0.593678724	0.554943359	-0.081148028	-0.522523628	0.538761515
MolassesShallow	2007	UK	OS	15.29941712	8.752233485	25.31485737	0.695369461	0.319265107	1.35261688	-0.639772714	-0.803882697	-0.475662731	0.055596746	-0.484617591	0.876954149	0.051330866	-0.426533968	0.851382648
MolassesShallow	2008	UK	OS	15.87778389	7.267407802	27.76798742	0.729382007	0.104503323	1.652371235	-0.667397592	-0.859645112	-0.475150071	0.061984415	-0.755141788	1.177221163	0.057228416	-0.664634611	1.142894041
MolassesShallow	2009	UK	OS	15.15371767	8.188817016	23.96937091	0.569222576	0.136360943	1.038717294	-0.721863895	-0.938240758	-0.505487033	-0.152641319	-0.801879815	0.533230261	-0.140929311	-0.705770872	0.517681559
MolassesShallow	2010	UK	OS	17.12034263	11.52028136	25.51524311	0.878847598	0.599097254	1.159955052	-0.852466075	-1.153267628	-0.552756452	0.026381523	-0.554170374	0.6071986	0.024357296	-0.487750534	0.589493023
MolassesShallow	2011	UK	OS	19.00939743	11.9226638	35.6223176	0.595169437	0.197819549	1.411974249	-0.926787137	-1.261092917	-0.592481356	-0.3316177	-1.063273368	0.819492892	-0.306173022	-0.935835219	0.79559693
MolassesShallow	2012	UK	OS	16.87562924	8.918617614	35.26259378	0.790152207	0.340133779	1.574690832	-1.159992445	-1.556124426	-0.763860465	-0.369840238	-1.215990647	0.810830367	-0.341462785	-1.070248637	0.787186999
MolassesShallow	2013	UK	OS	17.72504272	3.96432111	33.96039604	0.902373292	0.409534192	2.172108911	-1.25603764	-1.674954978	-0.837120302	-0.353664348	-1.265420785	1.334988609	-0.326528054	-1.113754349	1.296061075
MolassesShallow	2014	UK	OS	19.40678779	4	28.09123649	0.732661138	0.14808	2.381350711	-1.244626455	-1.658567212	-0.830685699	-0.511965317	-1.510487212	1.550665012	-0.472682756	-1.329448449	1.505448472
MolassesShallow	2015	UK	OS	16.70242125	7.683615819	24.50879007	0.86181097	0.269129944	1.708581349	-1.290225569	-1.735927287	-0.848291009	-0.428414599	-1.466797343	0.86029034	-0.395542797	-1.29099501	0.835204747
MolassesShallow	2016	UK	OS	18.72980577	16.76891616	21.48594378	0.933086811	0.480110442	1.927616525	-1.355151068	-1.777830149	-0.932471987	-0.422064258	-1.297719707	0.995144538	-0.38967971	-1.142182098	0.96612667
MolassesShallow	2017	UK	OS	14.85139162	9.533678756	21.95378151	0.530267514	0.059937824	1.838881048	-1.355151068	-1.777830149	-0.932471987	-0.824883554	-1.717892325	0.906409061	-0.761591105	-1.511995117	0.879978671
MolassesShallow	2018	UK	OS	15.37367176	9.57562568	20.35123967	0.506546552	0.0418716	1.573231899	-1.212575287	-1.507080105	-0.918070469	-0.706028735	-1.465208506	0.65516143	-0.651855891	-1.289596602	0.636057283
MolassesShallow	2019	UK	OS	12.65308318	7.773512476	20.35123967	0.610767108	0.059774436	2.020345982	-1.212575287	-1.507080105	-0.918070469	-0.601808179	-1.447305669	1.102275513	-0.555632069	-1.273839502	1.070133765
PalmataPatch	2004	DT	P	9.17486151	6.164369578	12.18535344	1.02051987	0.518837954	1.714807475	-0.364833733	-0.444424235	-0.29425415	0.655686137	0.074413719	1.420553324	0.605376028	0.065494897	1.37913077
PalmataPatch	2005	DT	P	8.937320866	4.594007276	13.28063446	0.902211413	0.355856847	1.754527418	-0.372735768	-0.4624886	-0.29425415	0.529475645	-0.106631752	1.460273267	0.488849535	-0.093851452	1.417692501
PalmataPatch	2006	DT	P	5.897900976	2.818390118	8.977411834	0.412507137	0.088685196	0.9120007	-0.362018929	-0.439547654	-0.293993325	0.050488208	-0.350862458	0.618007375	0.046614301	-0.308809996	0.599986619
PalmataPatch	2007	DT	P	6.319366334	3.23881823	9.399914438	0.488362135	0.136948764	1.034284063	-0.522693647	-0.716534581	-0.360837746	-0.034331512	-0.579585817	0.673446317	-0.031697291	-0.510119821	0.653808992
PalmataPatch	2008	DT	P	6.96758882	2.933026092	11.00215155	0.594569481	0.106542689	1.347722932	-0.792160502	-1.304737842	-0.381637316	-0.19759102	-1.198195153	0.966085616	-0.182430069	-1.054586014	0.93791509
PalmataPatch	2009	DT	P	7.824133148	3.145584811	12.50268148	0.753056212	0.144412591	1.714477236	-0.661118416	-0.93742909	-0.431770632	0.091937796	-0.793016499	1.282706604	0.084883505	-0.697969865	1.245303584
PalmataPatch	2010	DT	P	9.525790296	3.563488693	15.4880919	1.068974142	0.200693796	2.448212598	-0.7833797	-0.910551972	-0.658136161	0.285594442	-0.709858176	1.790076437	0.26368108	-0.624778445	1.737878792
PalmataPatch	2011	DT	P	11.7226697	2.433545489	21.01179392	1.591559522	0.277177087	3.684469274	-4.105527045	-6.036315503	-2.485216995	-2.513967524	-5.759138416	1.199252279	-2.321073434	-5.068879483	1.164282741
PalmataPatch	2012	DT	P	10.86356362	3.70942813	18.01769912	1.34476256	0.156445131	3.239677876	-0.94061458	-1.362777388	-0.59029707	0.404147979	-1.206332256	2.649380806	0.373138129	-1.061747849	2.572126317
PalmataPatch	2013	DT	P	11.31640718	3.554119548	19.07869482	1.403854979	0.197277868	3.326107486	-1.019634933	-1.904708333	-0.322919387	0.384220046	-1.707430466	3.003188098	0.354739245	-1.502787159	2.915616784
PalmataPatch	2014	DT	P	15.57557527	5.064194009	26.08695652	1.623245632	0.263184736	3.788689441	-0.934835744	-1.475697154	-0.497122836	0.688409888	-1.212512418	3.291566605	0.635588919	-1.06718729	3.195586331
PalmataPatch	2015	DT	P	11.10939941	5.511182109	16.70761671	1.280138352	0.219041534	2.954022464	-1.566998569	-2.860631794	-0.541685783	-0.286860217	-2.64159026	2.412336681	-0.264849733	-2.324983653	2.341994268
PalmataPatch	2016	DT	P	13.71178002	5.397727273	22.02583277	1.391572294	0.084668561	3.499092454	-1.772665094	-2.642821938	-1.050818288	-0.3810928	-2.558153378	2.448274166	-0.35185195	-2.25154706	2.376883837
PalmataPatch	2017	DT	P	12.57594584	4.933504934	20.21838676	1.393241362	0.138228228	3.418207115	-1.667304623	-2.100890992	-1.273633024	-0.274063261	-1.962662764	2.144574091	-0.253034675	-1.727428705	2.082039489
PalmataPatch	2018	DT	P	7.583767716	1.9947309	13.17280453	1.080213492	0.191155438	2.531731586	-1.116053319	-1.983143933	-0.428037323	-0.035839827	-1.791988494	2.103694263	-0.033089875	-1.577210523	2.042351695
PalmataPatch	2019	DT	P	9.767986727	2.342733189	17.19324026	1.370125604	0.225822126	3.240367377	-0.852652142	-1.140140239	-0.606289112	0.517473462	-0.914318113	2.634078265	0.477768266	-0.804732929	2.55726999
PorterPatch	1996	UK	P	3.237355824	0.800422144	4.890412295	0.196473906	0.029185012	0.456557715	-0.38553855	-0.489210476	-0.281866625	-0.189064645	-0.460025464	0.17469109	-0.174557913	-0.40488932	0.169597194
PorterPatch	1997	UK	P	3.971068671	2.861170089	4.970162233	0.242119327	0.099436888	0.394456434	-0.403663935	-0.520294659	-0.287033211	-0.161544608	-0.420857771	0.107423223	-0.14914946	-0.370416053	0.10429082
PorterPatch	1998	UK	P	3.891949387	1.114983281	5.979885818	0.26418193	0.028148229	0.564963935	-0.495659893	-0.634919404	-0.356400383	-0.231477963	-0.606771175	0.208563552	-0.213716902	-0.53404689	0.202481954
PorterPatch	1999	UK	P	3.87239996	1.111482779	6.708812223	0.338215746	0.01109466	0.909799479	-0.49857987	-0.633502828	-0.363656911	-0.160364123	-0.622408168	0.546142567	-0.148059552	-0.547809718	0.53021735
PorterPatch	2000	UK	P	4.46613205	1.636948326	7.342747828	0.305936715	0.073350402	0.6651854	-0.533708165	-0.684348296	-0.383068033	-0.227771449	-0.610997894	0.282117367	-0.210294785	-0.537767017	0.273890979
PorterPatch	2001	UK	P	5.527818364	5.035195003	5.921579103	0.481913803	0.329930745	0.607538329	-0.514697952	-0.658384384	-0.371011521	-0.032784149	-0.328453639	0.236526808	-0.030268656	-0.289086976	0.229629817
PorterPatch	2002	UK	P	4.325181969	1.530680705	8.135504389	0.336141852	0.065232532	0.881232669	-0.518731213	-0.664544122	-0.374010233	-0.182589361	-0.59931159	0.507222436	-0.168579471	-0.52748137	0.492432108
PorterPatch	2003	UK	P	3.19301664	1.223702568	5.557729698	0.233986225	0.080825224	0.548663128	-0.490270488	-0.616155081	-0.365477825	-0.256284263	-0.535329857	0.183185303	-0.23661984	-0.471168138	0.17784372
PorterPatch	2004	UK	P	2.97597256	1.503877277	3.750740625	0.177879726	0.035776114	0.349010486	-0.484906108	-0.604803854	-0.365008363	-0.307026382	-0.56902774	-0.015997876	-0.28346857	-0.500827177	-0.015531387
PorterPatch	2005	UK	P	2.77322801	1.003939866	4.992424337	0.236293837	0.038061998	0.624943879	-0.497053675	-0.613540963	-0.381616072	-0.260759838	-0.575478965	0.243327807	-0.24075201	-0.506505193	0.236232502
PorterPatch	2006	UK	P	2.695674918	1.324239554	4.550436042	0.188257157	0.036862222	0.480893551	-0.45557193	-0.55680909	-0.355363341	-0.267314773	-0.519946868	0.12553021	-0.246803991	-0.457628871	0.121869818
PorterPatch	2007	UK	P	3.906203942	1.862716531	5.920470405	0.301942258	0.042536599	0.675300387	-0.440409532	-0.538407193	-0.342411872	-0.138467274	-0.495870594	0.332888516	-0.127842826	-0.436438248	0.323181669
PorterPatch	2008	UK	P	3.939099344	1.871493216	6.481713678	0.390480044	0.035080908	1.040753931	-0.392342578	-0.465599822	-0.319085334	-0.001862534	-0.430518914	0.721668597	-0.001719624	-0.378919264	0.700625137
PorterPatch	2009	UK	P	3.773100563	1.991116972	5.014681663	0.260382025	0.103573748	0.480957071	-0.394975115	-0.469040699	-0.322001461	-0.13459309	-0.36546695	0.15895561	-0.124265904	-0.321664074	0.154320551
PorterPatch	2010	UK	P	4.914431994	3.17886694	7.135362693	0.411219332	0.17712463	0.834366761	-0.41742769	-0.492779967	-0.342075412	-0.006208358	-0.315655338	0.492291349	-0.005731997	-0.27782261	0.477936404
PorterPatch	2011	UK	P	4.776096355	3.290870488	6.012024048	0.341781221	0.232260128	0.621904762	-0.443514863	-0.528718527	-0.358311198	-0.101733642	-0.296458399	0.263593563	-0.093927726	-0.260926511	0.25590732
PorterPatch	2012	UK	P	4.553026951	2.071973828	6.531049251	0.40984817	0.086826609	0.728329897	-0.557882328	-0.700001645	-0.41576301	-0.148034157	-0.613175037	0.312566887	-0.136675652	-0.53968322	0.303452608
PorterPatch	2013	UK	P	4.498839854	2.081165453	7.723995881	0.364879917	0.074351585	1.01038105	-0.574255452	-0.730474186	-0.418036719	-0.209375535	-0.656122601	0.592344332	-0.19331037	-0.577483323	0.575071897
PorterPatch	2014	UK	P	5.448308082	2.88372093	7.522123894	0.400723639	0.223237209	0.78977507	-0.544133601	-0.688140316	-0.400126885	-0.143409962	-0.464903106	0.389648185	-0.132406266	-0.409182355	0.378286258
PorterPatch	2015	UK	P	4.297337564	1.800847458	6.187845304	0.450270295	0.170984293	0.840917127	-0.567975336	-0.71437944	-0.421571233	-0.117705042	-0.543395147	0.419345894	-0.108673657	-0.478266767	0.407117998
PorterPatch	2016	UK	P	4.738465554	2.144249513	7.339449541	0.42012822	0.099854772	0.905529661	-0.675369231	-0.881290082	-0.473675121	-0.255241011	-0.78143531	0.43185454	-0.235656636	-0.687776734	0.419261899
PorterPatch	2017	UK	P	3.449201594	2.684563758	5.530474041	0.313172492	0.035924731	1.028848758	-0.662199172	-0.863907639	-0.464257862	-0.34902668	-0.827982907	0.564590896	-0.322246229	-0.72874539	0.548127736
PorterPatch	2018	UK	P	2.530965993	1.495726496	4.80349345	0.174103663	0.053162393	0.481233624	-0.623386345	-0.818145334	-0.428627356	-0.449282682	-0.764982941	0.052606269	-0.414809693	-0.673296256	0.051072299
PorterPatch	2019	UK	P	2.917984108	1.302931596	5.281690141	0.214538906	0.039819617	0.641302817	-0.636556404	-0.848252609	-0.428627356	-0.422017498	-0.808432992	0.212675461	-0.389636538	-0.711538621	0.206473961
ProliferaPatch	2004	DT	P	17.61278233	11.98193351	24.06369314	2.726927258	0.927041254	5.521679009	-0.303276484	-0.352747673	-0.257293404	2.423650774	0.574293581	5.264385605	2.237686594	0.505461883	5.110879013
ProliferaPatch	2005	DT	P	16.16218746	10.30665419	23.03908681	2.505104252	0.752933695	5.267965966	-0.300837584	-0.347172252	-0.257293404	2.204266667	0.405761443	5.010672563	2.035135599	0.357129089	4.864564104
ProliferaPatch	2006	DT	P	14.68777635	8.56091395	23.9627006	2.360645776	0.498900011	5.621834401	-0.280252105	-0.308698497	-0.251805713	2.080393671	0.190201515	5.370028688	1.920767248	0.167404998	5.213441602
ProliferaPatch	2007	DT	P	16.90579832	10.35376909	24.80331105	2.679650071	0.749732201	5.780157285	-0.299066475	-0.345125905	-0.256677579	2.380583596	0.404606296	5.523479706	2.197923915	0.356112392	5.362418073
ProliferaPatch	2008	DT	P	15.45744132	9.899002887	18.93861211	2.407167661	0.738946551	4.564122599	-0.337225572	-0.390134779	-0.287978519	2.069942089	0.348811772	4.276144081	1.911117605	0.307005095	4.151454069
ProliferaPatch	2009	DT	P	16.34685948	9.854739762	20.27032956	2.446824054	0.654592556	4.383728336	-0.318252832	-0.371171759	-0.269913859	2.128571222	0.283420797	4.113814477	1.965248186	0.249451525	3.993857908
ProliferaPatch	2010	DT	P	17.67417479	9.625235468	21.99146867	2.852769424	1.060636219	4.983529037	-0.343277782	-0.405489333	-0.286431686	2.509491642	0.655146886	4.697097351	2.316940982	0.576624552	4.560132573
ProliferaPatch	2011	DT	P	21.71378966	17.55639098	24.91772449	3.126731381	0.957661654	5.348182218	-0.593926997	-0.991198217	-0.277021795	2.532804384	-0.033536563	5.071160423	2.338464962	-0.029517053	4.923288171
ProliferaPatch	2012	DT	P	25.86681443	25.61022859	26.02797796	3.424075247	1.129622367	6.02116234	-0.528368382	-0.813679801	-0.298308599	2.895706866	0.315942566	5.722853741	2.673522317	0.278075413	5.55597847
ProliferaPatch	2013	DT	P	20.20167585	9.645817634	25.73099415	3.286976935	0.833560663	6.020008299	-0.423007911	-0.525568262	-0.333279353	2.863969024	0.307992402	5.686728946	2.644219687	0.271078111	5.520907055
ProliferaPatch	2014	DT	P	21.18058339	6.555040969	29.75438596	3.470917165	0.889070182	6.691182456	-0.32925121	-0.364281236	-0.294221184	3.141665955	0.524788945	6.396961273	2.900609223	0.461890603	6.210429397
ProliferaPatch	2015	DT	P	19.38472231	4.780876494	32.81818182	2.945949884	0.636916335	4.977718182	-0.399491524	-0.484710336	-0.323929815	2.54645836	0.152205999	4.653788367	2.351071282	0.133963418	4.518086455
ProliferaPatch	2016	DT	P	20.23453979	13.30758427	25.37313433	3.118436668	0.752320927	6.07490458	-0.409534295	-0.574885391	-0.274320456	2.708902372	0.177435536	5.800584124	2.501051136	0.15616908	5.631442278
ProliferaPatch	2017	DT	P	18.03833259	8.270676692	24.62616822	2.873749462	0.845112782	4.778781847	-0.391974217	-0.474527808	-0.318883403	2.481775245	0.370584974	4.459898444	2.291351235	0.326168679	4.329850256
ProliferaPatch	2018	DT	P	15.72540034	4.07996736	25.16714422	2.541940349	0.572203182	4.243056351	-0.516667618	-0.761315339	-0.317504437	2.025272731	-0.189112156	3.925551914	1.86987568	-0.166446204	3.811084978
ProliferaPatch	2019	DT	P	17.41970187	4.670011579	31.63891323	2.824374215	0.628101119	5.499666959	-0.657148246	-0.882666747	-0.465365021	2.167225969	-0.254565628	5.034301938	2.000936995	-0.22405478	4.887504459
RawaReef	2009	MK	P	21.03676506	19.9744604	22.09906972	1.780453166	1.486872596	2.100804723	-0.328026256	-0.380675835	-0.275376676	1.45242691	1.10619676	1.825428047	1.340983717	0.973614047	1.772199568
RawaReef	2010	MK	P	12.37739462	8.409382812	16.34540642	1.002696333	0.572677782	1.491106143	-0.333198034	-0.390530305	-0.275865762	0.669498299	0.182147477	1.215240381	0.618128397	0.160316273	1.179804639
RawaReef	2011	MK	P	10.15536507	5.723204995	14.58752515	0.750591897	0.360842872	1.198370221	-0.33694638	-0.393574126	-0.280318634	0.413645516	-0.032731254	0.918051587	0.38190693	-0.028808265	0.891281707
RawaReef	2012	MK	P	12.6953748	6.96969697	18.42105263	1.100700241	0.529393939	1.757449393	-0.434040131	-0.576713865	-0.291366397	0.666660111	-0.047319925	1.466082996	0.61550798	-0.041648417	1.423332821
RawaReef	2013	MK	P	14.82324259	10.47812818	19.168357	1.248711957	0.664893184	1.927119675	-0.449612021	-0.611715731	-0.28750831	0.799099937	0.053177453	1.639611365	0.737785837	0.046803894	1.591801199
RawaReef	2014	MK	P	15.31302091	10.82802548	21.66666667	1.095395554	0.769678899	1.9356875	-0.445915382	-0.608767474	-0.28306329	0.649480172	0.160911425	1.65262421	0.59964624	0.141625459	1.604434596
RawaReef	2015	MK	P	12.74523936	7.118644068	17.2985782	0.903104763	0.460700565	1.531563981	-0.474173342	-0.662540002	-0.285806682	0.428931421	-0.201839437	1.2457573	0.396019963	-0.177648063	1.209431701
RawaReef	2016	MK	P	13.75213009	9.012875536	17.93248945	1.115588164	0.519077253	1.690970464	-0.458848195	-0.650004106	-0.267692283	0.656739969	-0.130926853	1.423278181	0.606349001	-0.115234674	1.381776171
RawaReef	2017	MK	P	14.13817613	9.217577706	18.77828054	1.139530053	0.524919614	1.905169683	-0.458848195	-0.650004106	-0.267692283	0.680681858	-0.125084492	1.6374774	0.628453854	-0.110092547	1.589729459
RawaReef	2018	MK	P	11.14463369	7.27081138	14.03726708	0.893123915	0.481896733	1.286903955	-0.548851494	-0.818093317	-0.27960967	0.344272421	-0.336196584	1.007294285	0.31785676	-0.295901894	0.977922137
RawaReef	2019	MK	P	10.26493641	7.715736041	12.31343284	0.753326294	0.531553299	0.979738806	-0.548851494	-0.818093317	-0.27960967	0.2044748	-0.286540018	0.700129136	0.188785664	-0.252196893	0.679713755
RedDunReef	2009	LK	P	21.98245855	18.58873406	25.37618305	2.102812124	1.412472822	2.91128339	-0.37161984	-0.433542991	-0.311143565	1.731192283	0.978929832	2.600139825	1.598359717	0.861600639	2.524321176
RedDunReef	2010	LK	P	18.45750175	10.67811583	26.23688767	1.644917722	0.805840592	2.636720199	-0.41903018	-0.48779342	-0.350832245	1.225887542	0.318047172	2.285887954	1.131826477	0.279927772	2.219232717
RedDunReef	2011	LK	P	20.85774373	13.14405889	28.57142857	2.023561404	1.256193481	2.964674441	-0.44754375	-0.50983137	-0.384090182	1.576017653	0.74636211	2.580584259	1.455091473	0.656907217	2.50533584
RedDunReef	2012	LK	P	22.87684922	18.99179367	26.76190476	2.103013253	1.477057444	2.830133333	-0.544013642	-0.837739645	-0.303027838	1.558999611	0.6393178	2.527105495	1.439379207	0.562692654	2.453416487
RedDunReef	2013	LK	P	19.0205573	15.63483736	22.40627724	1.859426342	1.219244491	2.606678291	-0.44712285	-0.552807846	-0.348389195	1.412303492	0.666436646	2.258289096	1.303938928	0.586561182	2.192438627
RedDunReef	2014	LK	P	17.98332725	10.59602649	25.77586207	2.010539486	0.937339956	3.846560345	-0.398732897	-0.485814068	-0.315878468	1.611806589	0.451525888	3.530681877	1.488134361	0.397408457	3.427729133
RedDunReef	2015	LK	P	17.68560617	9.417989418	25	2.010757469	0.728825397	3.899286913	-0.387893024	-0.472424495	-0.310416956	1.622864445	0.256400902	3.588869956	1.49834376	0.225670088	3.48422048
RedDunReef	2016	LK	P	19.10128791	15.31531532	25.98130841	2.00669097	1.232413793	3.661728972	-0.482985503	-0.618228848	-0.360864103	1.523705467	0.614184945	3.300864869	1.406793146	0.540572086	3.204613463
RedDunReef	2017	LK	P	20.15462586	14.98800959	28.23984526	2.170396995	1.254151584	4.099381044	-0.482985503	-0.637008197	-0.346966081	1.687411491	0.617143387	3.752414963	1.557938178	0.543175945	3.642996605
RedDunReef	2018	LK	P	17.61459636	10.9929078	25.82987552	1.880871172	0.992884161	3.424512448	-0.355953583	-0.427425567	-0.288248757	1.524917589	0.565458594	3.136263691	1.407912262	0.49768581	3.044811965
RedDunReef	2019	LK	P	16.3116496	10.22988506	24.13793103	1.787454273	0.82983908	3.392413793	-0.408633819	-0.517747391	-0.31053023	1.378820455	0.312091689	3.081883563	1.273025008	0.274686081	2.992017531
RockKeyDeep	1996	LK	OD	6.894081711	4.674887252	9.366795571	0.686787257	0.460087539	1.041279266	-0.433700616	-0.560982645	-0.306418587	0.253086641	-0.100895106	0.734860679	0.233667568	-0.088802369	0.713432545
RockKeyDeep	1997	LK	OD	9.464284441	5.775513122	11.26085997	0.935344853	0.514852367	1.361612401	-0.337367312	-0.560982645	-0.306418587	0.597977541	-0.046130279	1.055193814	0.552095352	-0.040601355	1.024424943
RockKeyDeep	1998	LK	OD	6.685293581	5.010129404	9.548081151	0.590084256	0.201022927	1.005741434	-0.420764974	-0.664391351	-0.356869563	0.169319282	-0.463368424	0.648871871	0.156327591	-0.407831611	0.629951124
RockKeyDeep	1999	LK	OD	6.108702274	5.010129404	8.0298416	0.598773123	0.292277164	1.06472504	-0.420764974	-0.664391351	-0.356869563	0.178008149	-0.372114187	0.707855478	0.164349771	-0.327514609	0.687214801
RockKeyDeep	2000	LK	OD	6.06835894	3.634423189	8.610369246	0.547274026	0.042766712	1.00315362	-0.420764974	-0.664391351	-0.356869563	0.126509052	-0.621624639	0.646284057	0.116802145	-0.547120099	0.627438769
RockKeyDeep	2001	LK	OD	5.737998758	4.871602676	6.604394841	0.466903882	0.230246199	0.746150094	-0.695684153	-0.664391351	-0.356869563	-0.228780271	-0.434145152	0.389280531	-0.211226201	-0.382110881	0.377929325
RockKeyDeep	2002	LK	OD	5.249332627	3.881184084	6.61748117	0.42043165	0.083904462	0.829925254	-0.607504004	-0.52951928	-0.318178471	-0.187072354	-0.445614818	0.511746784	-0.172718489	-0.392205855	0.496824529
RockKeyDeep	2003	LK	OD	3.92010123	3.710850445	4.129352015	0.216175193	0.099445625	0.355564856	-0.579495032	-0.457082636	-0.300250338	-0.363319839	-0.357637011	0.055314517	-0.33544269	-0.314772588	0.053701576
RockKeyDeep	2004	LK	OD	3.719710005	3.380403198	4.059016812	0.199487618	0.073412757	0.332146426	-0.528756279	-0.415421878	-0.29010911	-0.329268662	-0.342009121	0.042037316	-0.304004223	-0.301017772	0.040811531
RockKeyDeep	2005	LK	OD	4.718358518	4.337381567	5.09933547	0.250270417	0.196528162	0.314587749	-0.532684459	-0.389981828	-0.280284197	-0.282414042	-0.193453667	0.034303552	-0.260744709	-0.170267365	0.033303279
RockKeyDeep	2006	LK	OD	4.181174499	3.783545996	4.578803002	0.238946945	0.106100338	0.398567501	-0.476531451	-0.287433021	-0.248065786	-0.237584506	-0.181332683	0.150501715	-0.219354897	-0.159599136	0.146113168
RockKeyDeep	2007	LK	OD	3.893613967	3.358845631	4.428382302	0.322278176	0.127273808	0.594878261	-0.457681262	-0.311722842	-0.248793004	-0.135403086	-0.184449035	0.346085257	-0.12501375	-0.162341979	0.335993601
RockKeyDeep	2008	LK	OD	5.706531292	4.580432579	6.832630006	0.30165273	0.139929975	0.49703751	-0.420226306	-0.277932627	-0.248172732	-0.118573576	-0.138002652	0.248864778	-0.10947555	-0.121462407	0.241608018
RockKeyDeep	2009	LK	OD	4.305475369	4.114600072	4.496350666	0.136815956	0.081721408	0.202496073	-0.263052679	-0.277932627	-0.248172732	-0.126236723	-0.196211218	-0.04567666	-0.116550712	-0.172694411	-0.044344753
RockKeyDeep	2010	LK	OD	4.831776143	3.756231826	5.90732046	0.22882964	0.042016545	0.461169818	-0.319584804	-0.367326013	-0.271843595	-0.090755164	-0.325309468	0.189326223	-0.083791615	-0.286319649	0.183805574
RockKeyDeep	2011	LK	OD	5.554556963	4.136504654	6.475583864	0.327068901	0.206297468	0.474443231	-0.33469049	-0.398102975	-0.275045162	-0.007621589	-0.191805507	0.199398069	-0.007036792	-0.168816744	0.193583731
RockKeyDeep	2012	LK	OD	4.308895015	2.860169492	6.380638064	0.28013035	0.13003178	0.405830583	-0.434414141	-0.563610405	-0.305217878	-0.154283791	-0.433578625	0.100612705	-0.142445758	-0.381612255	0.097678894
RockKeyDeep	2013	LK	OD	4.185405858	3.14795383	5.485232068	0.262477664	0.193917635	0.373252886	-0.468376352	-0.618688159	-0.318064544	-0.205898688	-0.424770525	0.055188341	-0.190100298	-0.373859845	0.05357908
RockKeyDeep	2014	LK	OD	8.462028148	5.18590998	12.57976299	0.28231702	0.181622607	0.40451582	-0.466341526	-0.615704948	-0.316978105	-0.184024507	-0.434082341	0.087537715	-0.169904499	-0.382055598	0.084985163
RockKeyDeep	2015	LK	OD	4.164826259	3.293084523	5.38373425	0.298962222	0.20410989	0.529253568	-0.531902033	-0.734455865	-0.333115358	-0.23293981	-0.530345974	0.19613821	-0.215066583	-0.466781597	0.190418927
RockKeyDeep	2016	LK	OD	4.062379614	3.495762712	4.792332268	0.227467854	0.105784225	0.366026365	-0.609695297	-0.856720485	-0.36267011	-0.382227444	-0.75093626	0.003356255	-0.352899533	-0.660933134	0.003258389
RockKeyDeep	2017	LK	OD	4.868515959	2.82542886	6.8329718	0.227766042	0.102260343	0.373969631	-0.609695297	-0.856720485	-0.36267011	-0.381929256	-0.754460142	0.011299521	-0.352624225	-0.664034662	0.010970034
RockKeyDeep	2018	LK	OD	5.687477753	4.367816092	6.566820276	0.299540702	0.083306998	0.507327189	-0.609616507	-0.88224117	-0.340759002	-0.310075805	-0.798934172	0.166568187	-0.286284014	-0.703178278	0.16171115
RockKeyDeep	2019	LK	OD	4.779585535	2.640642939	7.728337237	0.247037341	0.121113662	0.430901639	-0.596446448	-0.852133895	-0.340759002	-0.349409108	-0.731020232	0.090142638	-0.322599313	-0.643404133	0.087514128
RockKeyShallow	1996	LK	OS	17.09367009	9.807553495	22.21144629	1.70992282	0.699176396	4.027268845	-0.476282849	-0.601739091	-0.350826607	1.233639971	0.097437305	3.676442239	1.138984071	0.085759001	3.569239203
RockKeyShallow	1997	LK	OS	14.37082863	7.745426433	20.60113427	1.439965534	0.865139026	2.562008736	-1.064182981	-1.565775019	-0.56340989	0.375782553	-0.700635993	1.998598846	0.346949152	-0.616661582	1.940320801
RockKeyShallow	1998	LK	OS	11.57395455	4.796161379	16.16090134	1.039313404	0.181214152	3.677391876	-1.12381729	-1.622839285	-0.624795294	-0.084503886	-1.441625134	3.052596582	-0.078019991	-1.268839805	2.963584543
RockKeyShallow	1999	LK	OS	8.235377066	3.04424638	11.6649391	0.534603831	0.060211812	1.368018803	-1.041871456	-1.471169842	-0.61257307	-0.507267625	-1.410958031	0.755445733	-0.468345513	-1.241848293	0.73341735
RockKeyShallow	2000	LK	OS	7.445720139	2.340021028	10.55155512	0.426153559	0.007254065	1.124444535	-1.012908368	-1.411819074	-0.613997663	-0.586754809	-1.404565008	0.510446872	-0.541733729	-1.236221504	0.495562521
RockKeyShallow	2001	LK	OS	7.44789038	2.63897469	10.38151488	0.48132461	0.029735381	1.035773556	-0.968456931	-1.339106954	-0.597806909	-0.487132322	-1.309371573	0.437966647	-0.44975517	-1.152437435	0.42519578
RockKeyShallow	2002	LK	OS	9.206553139	3.548480242	12.07480239	0.709007017	0.08613624	2.022580541	-0.88249705	-1.212446556	-0.55336649	-0.173490033	-1.126310316	1.469214051	-0.160178325	-0.991316902	1.426372577
RockKeyShallow	2003	LK	OS	8.605735263	3.35697018	13.96139504	0.597443352	0.164813387	1.101665943	-0.879225641	-1.205407531	-0.553862698	-0.281782289	-1.040594143	0.547803245	-0.260161429	-0.915874203	0.531829604
RockKeyShallow	2004	LK	OS	8.199533554	3.5322714	12.78001766	0.603721603	0.303453767	0.899570329	-0.872263354	-1.197721155	-0.549190103	-0.268541751	-0.894267388	0.350380226	-0.247936824	-0.787085374	0.340163331
RockKeyShallow	2005	LK	OS	7.756694369	2.912267094	11.06002969	0.480839685	0.048398557	1.348819926	-0.647883513	-0.822030579	-0.473736447	-0.167043828	-0.773632021	0.875083479	-0.15422673	-0.680908705	0.849566526
RockKeyShallow	2006	LK	OS	6.100069851	2.754385669	10.05383378	0.200522735	0.038414286	0.474032089	-0.532452658	-0.659236742	-0.406524747	-0.331929924	-0.620822456	0.067507343	-0.306461289	-0.546414061	0.065538866
RockKeyShallow	2007	LK	OS	5.736215927	2.531591909	8.626485256	0.190220345	0.023978203	0.32425213	-0.48113425	-0.594279877	-0.36952814	-0.290913905	-0.570301674	-0.045276009	-0.268592386	-0.501948425	-0.043955786
RockKeyShallow	2008	LK	OS	5.700386748	2.062712201	9.692419016	0.129550126	0.021434649	0.425385471	-0.41357005	-0.506245896	-0.324015774	-0.284019923	-0.484811246	0.101369696	-0.262227373	-0.426704413	0.098413812
RockKeyShallow	2009	LK	OS	6.638875632	3.421633614	10.57913832	0.284422276	0.083055442	0.533348967	-0.367275847	-0.434870824	-0.301001959	-0.082853571	-0.351815382	0.232347008	-0.076496304	-0.309648708	0.225571897
RockKeyShallow	2010	LK	OS	6.803080103	3.33390482	9.668663721	0.287825288	0.061272343	0.892388272	-0.44362022	-0.553827147	-0.33598181	-0.155794932	-0.492554804	0.556406462	-0.14384095	-0.433519871	0.540181956
RockKeyShallow	2011	LK	OS	5.046503817	2.88248337	6.863905325	0.481868513	0.049467849	1.434828402	-0.426491047	-0.521851303	-0.331130792	0.055377466	-0.472383454	1.103697611	0.051128411	-0.415766148	1.071514395
RockKeyShallow	2012	LK	OS	11.03089379	5.053763441	19.15113872	0.392840408	0.066225806	0.857103129	-0.493019129	-0.607857808	-0.378180449	-0.10017872	-0.541632001	0.478922679	-0.092492112	-0.476714942	0.464957557
RockKeyShallow	2013	LK	OS	12.0102609	3.089598352	23.91304348	0.396016238	0.05653965	1.045072142	-0.485403657	-0.598548974	-0.372258341	-0.089387419	-0.542009324	0.672813801	-0.082528817	-0.477047041	0.65319492
RockKeyShallow	2014	LK	OS	9.080898848	5.745967742	16.26297578	0.486065099	0.068971774	1.218828541	-0.557735392	-0.696877891	-0.418592893	-0.071670294	-0.627906117	0.800235648	-0.066171107	-0.552648713	0.776901216
RockKeyShallow	2015	LK	OS	9.242393141	3.597122302	23.16442606	0.308596837	0.117040816	0.750206825	-0.632736252	-0.803723667	-0.461748837	-0.324139414	-0.68668285	0.288457988	-0.299268537	-0.604380787	0.280046712
RockKeyShallow	2016	LK	OS	7.511542626	1.969872538	14.1350211	0.182644078	0.030359212	0.563976793	-0.751129535	-0.970699909	-0.53155916	-0.568485457	-0.940340697	0.032417634	-0.524866164	-0.827636588	0.031472353
RockKeyShallow	2017	LK	OS	6.024905855	2.290076336	9.431939979	0.224283035	0.043371501	0.559234642	-0.751129535	-0.970699909	-0.53155916	-0.5268465	-0.927328408	0.027675483	-0.486422121	-0.816183881	0.026868481
RockKeyShallow	2018	LK	OS	2.896995577	0.69124424	5.211726384	0.164305956	0.010806452	0.557589577	-0.720032719	-0.907295923	-0.532769514	-0.555726762	-0.896489471	0.024820062	-0.513086431	-0.789041131	0.024096323
RockKeyShallow	2019	LK	OS	3.250059362	1.682692308	5.896805897	0.123223269	0.023204134	0.411412776	-0.720032719	-0.907295923	-0.532769514	-0.596809449	-0.884091789	-0.121356738	-0.551016887	-0.778129367	-0.117818042
SandKeyDeep	1996	LK	OD	7.677603538	4.290585099	12.10667187	0.877656119	0.194054372	1.734443848	-0.34571383	-0.417361672	-0.274065989	0.531942288	-0.223307299	1.460377859	0.491126915	-0.196542904	1.417794043
SandKeyDeep	1997	LK	OD	10.03411653	9.217178809	10.88648984	1.071565398	0.199127429	1.930345862	-0.309858462	-0.417361672	-0.274065989	0.761706937	-0.218234243	1.656279873	0.703261963	-0.192077876	1.607983662
SandKeyDeep	1998	LK	OD	6.91479409	5.219611159	8.472696738	0.613910794	0.149230877	1.017694731	-0.384909639	-0.545771332	-0.321889223	0.229001155	-0.396540454	0.695805508	0.211430137	-0.349013277	0.675516202
SandKeyDeep	1999	LK	OD	4.325610419	2.081657563	7.471324594	0.47458722	0.020143615	1.112520138	-0.384909639	-0.545771332	-0.321889223	0.08967758	-0.525627717	0.790630915	0.082796714	-0.462628844	0.767576552
SandKeyDeep	2000	LK	OD	4.162628997	2.193767438	8.056024047	0.490714114	0.045041916	1.207374237	-0.384909639	-0.545771332	-0.321889223	0.105804475	-0.500729415	0.885485013	0.097686209	-0.440714717	0.859664757
SandKeyDeep	2001	LK	OD	4.204700394	3.019807871	6.462391088	0.416183717	0.104489599	0.847001765	-0.611438793	-0.545771332	-0.321889223	-0.195255075	-0.441281733	0.525112542	-0.180273358	-0.38839211	0.509800548
SandKeyDeep	2002	LK	OD	4.484207419	2.010133627	7.072136837	0.541415157	0.04976724	1.042676049	-0.549129301	-0.468582031	-0.300954305	-0.007714144	-0.418814791	0.741721745	-0.007122245	-0.368617934	0.720093546
SandKeyDeep	2003	LK	OD	4.652429875	3.407859144	6.811611304	0.389344493	0.038448281	0.819532439	-0.530223737	-0.427515529	-0.285304116	-0.140879244	-0.389067248	0.534228324	-0.130069727	-0.342435769	0.518650519
SandKeyDeep	2004	LK	OD	3.411127541	1.656849342	6.395079841	0.264537805	0.023348999	0.637312863	-0.532150887	-0.430127341	-0.288473755	-0.267613082	-0.406778342	0.348839109	-0.247079411	-0.358024107	0.338667152
SandKeyDeep	2005	LK	OD	3.492622474	2.111082823	5.727748883	0.238742163	0.054051688	0.537694571	-0.535312294	-0.399233776	-0.278493566	-0.29657013	-0.345182088	0.259201005	-0.273814616	-0.303810445	0.251642846
SandKeyDeep	2006	LK	OD	2.332469779	1.176487616	3.509357381	0.05955276	0.008294548	0.093618237	-0.47492776	-0.289101683	-0.243702777	-0.415374999	-0.280807136	-0.15008454	-0.383503712	-0.247151123	-0.145708157
SandKeyDeep	2007	LK	OD	2.579408475	1.691920459	4.040544171	0.06701442	0.041561518	0.113256693	-0.44335143	-0.283918828	-0.24471604	-0.376337011	-0.24235731	-0.131459347	-0.347461067	-0.213309684	-0.127626065
SandKeyDeep	2008	LK	OD	3.49492924	2.436136704	5.048426706	0.137183922	0.031666945	0.231394845	-0.422292893	-0.287354851	-0.244300086	-0.285108971	-0.255687906	-0.012905242	-0.263232859	-0.225042548	-0.012528932
SandKeyDeep	2009	LK	OD	3.536995133	2.477978157	5.390239993	0.104371302	0.043808179	0.189753495	-0.26126576	-0.278231434	-0.244300086	-0.156894458	-0.234423255	-0.054546591	-0.144856111	-0.206326562	-0.052956042
SandKeyDeep	2010	LK	OD	3.481073256	2.509272699	4.463593188	0.111673089	0.054710501	0.231632761	-0.317797885	-0.367624821	-0.267970949	-0.206124795	-0.312914319	-0.036338188	-0.190309056	-0.275410115	-0.035278586
SandKeyDeep	2011	LK	OD	4.166941873	2.760736196	7.627118644	0.170483299	0.07683106	0.26720339	-0.317867374	-0.363297156	-0.272437592	-0.147384075	-0.286466097	-0.005234202	-0.13607545	-0.252131832	-0.005081576
SandKeyDeep	2012	LK	OD	3.928595487	2.51572327	4.938271605	0.133265968	0.100587002	0.182772166	-0.423275261	-0.532612962	-0.313937559	-0.290009293	-0.43202596	-0.131165393	-0.267757184	-0.380245684	-0.127340682
SandKeyDeep	2013	LK	OD	4.539498985	3.718199609	5.278592375	0.15807104	0.080009785	0.235356794	-0.45650708	-0.584003652	-0.329010508	-0.29843604	-0.503993867	-0.093653715	-0.275537356	-0.44358791	-0.090922824
SandKeyDeep	2014	LK	OD	5.091975335	2.489177489	9.703196347	0.156601902	0.079210836	0.244554795	-0.454472255	-0.58102044	-0.327924069	-0.297870353	-0.501809604	-0.083369275	-0.275015073	-0.44166544	-0.080938272
SandKeyDeep	2015	LK	OD	2.594792885	1.787487587	3.628601921	0.153397825	0.10519833	0.227944389	-0.517787014	-0.691881687	-0.347459497	-0.364389188	-0.586683357	-0.119515108	-0.336429988	-0.516366689	-0.116030113
SandKeyDeep	2016	LK	OD	2.888605375	2.614379085	3.157894737	0.138932992	0.100146138	0.190147368	-0.591837367	-0.800996858	-0.382677875	-0.452904375	-0.70085072	-0.192530507	-0.418153497	-0.616850574	-0.186916423
SandKeyDeep	2017	LK	OD	3.442227892	2.642706131	5.305651672	0.103809968	0.045475687	0.152401902	-0.591837367	-0.800996858	-0.382677875	-0.488027399	-0.755521171	-0.230275973	-0.450581569	-0.664968523	-0.223561252
SandKeyDeep	2018	LK	OD	3.077769466	2.06185567	4.377104377	0.15904574	0.084635974	0.23862543	-0.571102695	-0.77011137	-0.372094019	-0.412056954	-0.685475396	-0.133468589	-0.380440256	-0.603318052	-0.129576719
SandKeyDeep	2019	LK	OD	3.147516095	1.604278075	4.667444574	0.135480568	0.054826203	0.21342398	-0.571102695	-0.77011137	-0.372094019	-0.435622126	-0.715285167	-0.158670039	-0.402197298	-0.629554986	-0.154043308
SandKeyShallow	1996	LK	OS	17.24386555	12.13708405	22.66035692	2.212482638	1.205314355	4.392696583	-0.47719242	-0.602852137	-0.351532703	1.735290218	0.602462218	4.04116388	1.602143221	0.530254381	3.923325762
SandKeyShallow	1997	LK	OS	17.83524218	12.60678102	26.41526658	2.310461459	1.009031558	5.331848804	-1.128675131	-1.66460667	-0.592743592	1.181786329	-0.655575112	4.739105213	1.091109104	-0.577001453	4.600915509
SandKeyShallow	1998	LK	OS	13.21625297	6.778906073	22.74889727	1.778922279	0.663743422	4.471074496	-1.174561087	-1.70215008	-0.646972094	0.604361192	-1.038406657	3.824102402	0.557989192	-0.913948896	3.712593677
SandKeyShallow	1999	LK	OS	8.193483506	5.779536765	10.15392357	0.717110323	0.2650142	1.448506699	-1.091314389	-1.544998659	-0.63763012	-0.374204066	-1.279984459	0.810876579	-0.345491781	-1.1265725	0.787231864
SandKeyShallow	2000	LK	OS	9.184248905	6.052554244	11.05398201	0.844848675	0.304388962	1.497311784	-1.054262408	-1.473528595	-0.634996221	-0.209413733	-1.169139634	0.862315563	-0.193345637	-1.029012931	0.837170915
SandKeyShallow	2001	LK	OS	8.178763416	6.464218736	10.2749157	0.921654813	0.334066382	1.522284211	-1.008024117	-1.401283252	-0.615906544	-0.086369303	-1.067216871	0.906377667	-0.079742277	-0.939306075	0.879948192
SandKeyShallow	2002	LK	OS	9.197793868	7.650618024	11.38745314	0.870575425	0.291314872	1.803957918	-0.91885877	-1.266147024	-0.572667913	-0.048283345	-0.974832152	1.231290005	-0.044578615	-0.857994085	1.195386265
SandKeyShallow	2003	LK	OS	8.52416692	7.910186787	9.40429838	0.736703561	0.293619212	1.320768318	-0.904916544	-1.241579046	-0.568254041	-0.168212983	-0.947959834	0.752514277	-0.155306177	-0.834342537	0.730571374
SandKeyShallow	2004	LK	OS	8.538076115	6.925908432	10.40022899	0.865642699	0.202667727	1.385575022	-0.888974671	-1.217223369	-0.560725974	-0.023331972	-1.014555642	0.824849048	-0.021541735	-0.892956534	0.800796903
SandKeyShallow	2005	LK	OS	7.558525344	4.853286876	9.225111488	0.705658757	0.329157481	1.11691932	-0.651520359	-0.82564828	-0.477392438	0.054138398	-0.496490799	0.639526882	0.049984415	-0.436984119	0.620878629
SandKeyShallow	2006	LK	OS	6.179570722	3.509531806	8.274094251	0.626745484	0.069244328	1.043354525	-0.536802667	-0.668025106	-0.40672179	0.089942817	-0.598780777	0.636632735	0.083041599	-0.527014178	0.618068874
SandKeyShallow	2007	LK	OS	6.186904404	3.948562154	8.691018656	0.590229499	0.122085203	1.184957587	-0.47282463	-0.584663146	-0.362127677	0.117404869	-0.462577943	0.82282991	0.108396516	-0.407135873	0.798836642
SandKeyShallow	2008	LK	OS	7.661775847	3.644688859	11.67522174	0.949865065	0.075730245	1.887647673	-0.395016637	-0.474005943	-0.316027332	0.554848427	-0.398275698	1.571620341	0.51227549	-0.350540544	1.525792755
SandKeyShallow	2009	LK	OS	6.752225335	4.126354103	9.32144507	0.561438681	0.113131449	1.248343083	-0.351067888	-0.412585752	-0.289550025	0.210370792	-0.299454303	0.958793059	0.194229262	-0.263563343	0.93083518
SandKeyShallow	2010	LK	OS	6.710410947	4.225461699	10.06851735	0.52555803	0.103118144	1.284791013	-0.433111807	-0.546159828	-0.320063785	0.092446223	-0.443041685	0.964727227	0.085352921	-0.389941124	0.936596311
SandKeyShallow	2011	LK	OS	13.82927945	2.669404517	28.79227053	0.907082078	0.172433265	1.578824131	-0.428141104	-0.541794662	-0.314487546	0.478940975	-0.369361397	1.264336585	0.442192336	-0.325091753	1.227469225
SandKeyShallow	2012	LK	OS	9.65379387	7.448979592	12.62349067	0.629970074	0.178616905	1.015565611	-0.494669185	-0.627801166	-0.361537203	0.135300889	-0.449184262	0.654028408	0.124919394	-0.395347485	0.634957299
SandKeyShallow	2013	LK	OS	10.89795319	7.837301587	16.29098361	0.91337895	0.14484264	2.071383197	-0.48720181	-0.622258394	-0.352145226	0.426177139	-0.477415755	1.71923797	0.393477015	-0.420195305	1.669105936
SandKeyShallow	2014	LK	OS	8.078878128	3.246073298	10.30927835	0.962416099	0.30034555	1.44325315	-0.568124133	-0.727176208	-0.409072058	0.394291966	-0.426830658	1.034181092	0.364038357	-0.375673062	1.00402494
SandKeyShallow	2015	LK	OS	7.100216269	2.354145343	10.19313305	0.622278159	0.126212897	1.213186695	-0.648529339	-0.846595934	-0.450462743	-0.026251179	-0.720383038	0.762723952	-0.024236954	-0.634041854	0.740483341
SandKeyShallow	2016	LK	OS	7.027418541	2.320675105	12.17798595	0.694978282	0.069694093	1.297845433	-0.771883794	-1.027491918	-0.51627567	-0.076905512	-0.957797825	0.781569764	-0.071004633	-0.843001399	0.758779619
SandKeyShallow	2017	LK	OS	8.407058742	5.78778135	11.57125457	0.726303835	0.305294748	1.398684531	-0.771883794	-1.027491918	-0.51627567	-0.045579959	-0.72219717	0.882408861	-0.042082656	-0.635638554	0.856678304
SandKeyShallow	2018	LK	OS	6.624415884	3.610503282	9.661835749	0.862836363	0.23012035	1.58926506	-0.741280478	-0.936440439	-0.546120516	0.121555885	-0.706320089	1.043144544	0.112229029	-0.621664414	1.012727023
SandKeyShallow	2019	LK	OS	6.736356038	3.708281829	10.35714286	0.895714602	0.371788413	1.793535714	-0.741280478	-0.936440439	-0.546120516	0.154434124	-0.564652026	1.247415198	0.142584556	-0.496975913	1.211041257
SombreroDeep	1996	MK	OD	5.110335906	4.110513908	5.77061191	0.383330845	0.195645215	0.690293163	-0.22716722	-0.225212331	-0.228678833	0.156163625	-0.029567116	0.46161433	0.144181354	-0.026023363	0.44815391
SombreroDeep	1997	MK	OD	5.449145678	4.522558719	6.413172168	0.480938027	0.257152368	0.723466105	-0.234805085	-0.242776722	-0.234249676	0.246132941	0.014375645	0.489216429	0.227247419	0.012652659	0.474951147
SombreroDeep	1998	MK	OD	4.56045826	3.128674521	5.174286897	0.270694841	0.143336822	0.449454295	-0.235773376	-0.242776722	-0.234249676	0.034921465	-0.0994399	0.215204619	0.032241977	-0.087521576	0.20892937
SombreroDeep	1999	MK	OD	5.306584371	4.749116829	5.858536189	0.415180473	0.301679377	0.57119205	-0.235805443	-0.242776722	-0.234249676	0.17937503	0.058902655	0.336942374	0.165611772	0.051842904	0.327117319
SombreroDeep	2000	MK	OD	4.609674857	2.729039901	7.803108002	0.286136964	0.097267971	0.494174937	-0.235805443	-0.242776722	-0.234249676	0.050331521	-0.145508752	0.259925261	0.046469636	-0.128068866	0.252345983
SombreroDeep	2001	MK	OD	4.580730573	2.929960318	6.231500828	0.340866262	0.103845589	0.622411125	-0.234329586	-0.236833631	-0.232484166	0.106536677	-0.132988042	0.389926959	0.09836223	-0.117048821	0.378556903
SombreroDeep	2002	MK	OD	3.031710566	2.937444792	3.125976339	0.155939856	0.129667482	0.18738536	-0.234158585	-0.235370132	-0.233184508	-0.078218729	-0.10570265	-0.045799147	-0.072217088	-0.093033706	-0.044463669
SombreroDeep	2003	MK	OD	4.650699236	4.099147368	5.202251103	0.317778817	0.260431908	0.382352901	-0.241283927	-0.252983528	-0.232766683	0.07649489	0.007448379	0.149586218	0.070625518	0.006555657	0.145224366
SombreroDeep	2004	MK	OD	3.773184581	3.346801517	4.199567645	0.23063998	0.174156761	0.302126464	-0.24193402	-0.25439166	-0.233178812	-0.01129404	-0.080234899	0.068947652	-0.01042746	-0.070618381	0.066937176
SombreroDeep	2005	MK	OD	3.907056232	3.669849848	4.144262617	0.213478367	0.148250563	0.280439256	-0.248011212	-0.268251893	-0.236334719	-0.034532845	-0.12000133	0.044104537	-0.031883176	-0.105618625	0.042818473
SombreroDeep	2006	MK	OD	2.500543412	2.340574031	2.660512793	0.11172736	0.084744079	0.140729461	-0.258159852	-0.280565057	-0.243163361	-0.146432493	-0.195820978	-0.1024339	-0.135196881	-0.172350943	-0.099446984
SombreroDeep	2007	MK	OD	2.442059978	2.213760582	2.670359374	0.104396258	0.08718064	0.124900267	-0.260468483	-0.277763222	-0.243173744	-0.156072225	-0.190582582	-0.118273477	-0.144096967	-0.167740393	-0.114824688
SombreroDeep	2008	MK	OD	2.679729917	2.537256942	2.822202893	0.129983246	0.108083616	0.15527923	-0.264531273	-0.283510753	-0.245551792	-0.134548026	-0.175427137	-0.090272563	-0.124224297	-0.154401397	-0.087640264
SombreroDeep	2009	MK	OD	2.359384514	2.311794654	2.406974375	0.081528585	0.065755273	0.100328461	-0.273192498	-0.299403758	-0.247923027	-0.191663913	-0.233648485	-0.147594566	-0.176957743	-0.205644651	-0.14329079
SombreroDeep	2010	MK	OD	3.462313364	2.863571382	4.061055345	0.155459012	0.101447217	0.22088493	-0.294523358	-0.341905992	-0.247140724	-0.139064346	-0.240458775	-0.026255795	-0.128394085	-0.211638697	-0.02549019
SombreroDeep	2011	MK	OD	5.187575125	3.387850467	6.577480491	0.189397625	0.131857477	0.294674185	-0.297399543	-0.344984139	-0.249814948	-0.108001918	-0.213126662	0.044859238	-0.099715044	-0.187582463	0.043551167
SombreroDeep	2012	MK	OD	5.299437471	3.935185185	6.496519722	0.241459939	0.144143519	0.367069825	-0.315730787	-0.377477157	-0.253984417	-0.074270848	-0.233333639	0.113085409	-0.068572124	-0.205367541	0.1097879
SombreroDeep	2013	MK	OD	3.577623982	2.5	5.555555556	0.220656037	0.132173913	0.394013889	-0.320352712	-0.387044133	-0.25366129	-0.099696675	-0.25487022	0.140352599	-0.092047054	-0.224322865	0.136259994
SombreroDeep	2014	MK	OD	7.433258991	2.774922919	16.63090129	0.2687916	0.166627282	0.404366953	-0.321796974	-0.391830346	-0.251763602	-0.053005374	-0.225203063	0.15260335	-0.048938327	-0.198211452	0.148153521
SombreroDeep	2015	MK	OD	4.978304738	2.331002331	6.735751295	0.250988965	0.13525641	0.414339378	-0.339222686	-0.424549879	-0.253895493	-0.08823372	-0.289293468	0.160443885	-0.08146364	-0.25462033	0.15576543
SombreroDeep	2016	MK	OD	4.151340626	2.06185567	8.830548926	0.217086276	0.10884307	0.446599045	-0.354639981	-0.458152015	-0.251127947	-0.137553705	-0.349308946	0.195471098	-0.126999353	-0.30744268	0.189771269
SombreroDeep	2017	MK	OD	5.022821379	4.594921403	5.775764439	0.230958561	0.141494904	0.328440145	-0.354639981	-0.458152015	-0.251127947	-0.12368142	-0.316657112	0.077312198	-0.114191475	-0.278704317	0.075057817
SombreroDeep	2018	MK	OD	2.434188547	1.49068323	3.931847969	0.137021337	0.072885986	0.232188729	-0.329211868	-0.396636521	-0.261787215	-0.19219053	-0.323750535	-0.029598486	-0.177443953	-0.284947561	-0.028735411
SombreroDeep	2019	MK	OD	2.917735058	2.224969098	3.585657371	0.16400961	0.0776267	0.254037185	-0.329211868	-0.396636521	-0.261787215	-0.165202258	-0.319009821	-0.00775003	-0.152526462	-0.280775043	-0.007524044
SombreroShallow	1996	MK	OS	19.63628017	10.1805124	30.44643529	2.084687759	0.210228319	4.212115118	-0.502169904	-0.599079499	-0.405260309	1.582517855	-0.38885118	3.806854809	1.461092921	-0.342245597	3.695849014
SombreroShallow	1997	MK	OS	17.3603914	7.768939265	26.14161735	1.551918141	0.158181636	3.472274329	-0.567260444	-0.687844774	-0.446676114	0.984657697	-0.529663139	3.025598215	0.909105945	-0.466180602	2.937373433
SombreroShallow	1998	MK	OS	14.30346341	8.122738008	20.93329463	1.082528693	0.379502987	2.085004561	-0.55905387	-0.683660271	-0.434447469	0.523474823	-0.304157284	1.650557092	0.483309149	-0.26770265	1.602427754
SombreroShallow	1999	MK	OS	12.11737358	7.354181609	18.97682499	0.717588884	0.048116299	1.792811921	-0.559371192	-0.72299832	-0.395744065	0.158217691	-0.674882021	1.397067855	0.146077814	-0.593994341	1.356330124
SombreroShallow	2000	MK	OS	11.93254602	7.783754958	18.42965858	0.574290689	0.09780647	1.312900668	-0.559371192	-0.72299832	-0.395744065	0.014919497	-0.62519185	0.917156603	0.01377474	-0.550259763	0.890412821
SombreroShallow	2001	MK	OS	11.92912356	5.649319754	21.29648298	0.557770345	0.062613778	1.76892834	-0.678128023	-0.859408764	-0.496847282	-0.120357678	-0.796794986	1.272081059	-0.11112276	-0.701295483	1.234987874
SombreroShallow	2002	MK	OS	12.10289851	7.715731603	19.04725423	0.664826702	0.092728259	1.764534772	-0.62441071	-0.788668041	-0.46015338	0.040415991	-0.695939782	1.304381392	0.037314915	-0.612528234	1.266346348
SombreroShallow	2003	MK	OS	10.89349277	6.225102284	14.61944158	0.481832731	0.085852751	0.896502743	-0.59162075	-0.740923158	-0.442318342	-0.109788019	-0.655070407	0.454184401	-0.101364099	-0.57655724	0.440940633
SombreroShallow	2004	MK	OS	11.41384837	7.916400499	16.10477466	0.403356245	0.034315561	0.930992186	-0.623513632	-0.802166269	-0.444860995	-0.220157387	-0.767850708	0.48613119	-0.203264942	-0.675820309	0.471955872
SombreroShallow	2005	MK	OS	10.11186576	5.122272523	13.54813282	0.349907766	0.068444914	0.698574936	-0.573288248	-0.737129325	-0.409447171	-0.223380482	-0.668684411	0.289127765	-0.206240732	-0.588539543	0.280696958
SombreroShallow	2006	MK	OS	10.01978961	5.188028229	13.49206532	0.282371115	0.046143147	0.531448483	-0.579763931	-0.748133086	-0.411394777	-0.297392817	-0.701989938	0.120053705	-0.274574178	-0.617853252	0.116553005
SombreroShallow	2007	MK	OS	9.902437958	5.747074846	12.48362293	0.265538447	0.087402962	0.537502574	-0.535860184	-0.656892619	-0.41482775	-0.270321737	-0.569489657	0.122674824	-0.249580234	-0.501233731	0.119097694
SombreroShallow	2008	MK	OS	10.01345364	4.661717733	14.14020562	0.246070314	0.042610603	0.558277255	-0.57085497	-0.751859016	-0.389850924	-0.324784655	-0.709248413	0.168426331	-0.29986427	-0.624241765	0.163515112
SombreroShallow	2009	MK	OS	10.22177153	5.107487037	14.00394976	0.273929179	0.056938817	0.623453874	-0.454012102	-0.620258687	-0.287765517	-0.180082923	-0.563319871	0.335688357	-0.166265349	-0.495803422	0.325899869
SombreroShallow	2010	MK	OS	10.10675731	5.571937372	12.94909744	0.238157235	0.062805409	0.380702216	-0.491313305	-0.69297937	-0.289647241	-0.25315607	-0.630173961	0.091054975	-0.23373167	-0.554644745	0.088399862
SombreroShallow	2011	MK	OS	5.873941458	3.267211202	8.45410628	0.24768825	0.027596266	0.503707729	-0.541578588	-0.78357848	-0.299578696	-0.293890338	-0.755982214	0.204129034	-0.27134044	-0.665374307	0.198176743
SombreroShallow	2012	MK	OS	11.60584796	7.198228128	14.16464891	0.413555814	0.047357631	0.799787472	-0.659773768	-0.981897115	-0.337650422	-0.246217954	-0.934539484	0.46213705	-0.227325909	-0.822530676	0.448661388
SombreroShallow	2013	MK	OS	11.07171887	2.536231884	22.34432234	0.393977025	0.032251586	0.949291819	-0.738251252	-1.124842215	-0.351660289	-0.344274227	-1.092590629	0.59763153	-0.317858427	-0.961638673	0.580204923
SombreroShallow	2014	MK	OS	12.04382414	7.38177624	22.19482121	0.300151616	0.111578298	0.47769556	-0.701794635	-1.061080819	-0.34250845	-0.401643019	-0.94950252	0.13518711	-0.370825371	-0.835700325	0.131245128
SombreroShallow	2015	MK	OS	19.37552769	6.171548117	35.90333717	0.266260448	0.079934211	0.627019563	-0.802938793	-1.243124095	-0.362753491	-0.536678345	-1.163189885	0.264266071	-0.495499579	-1.023776287	0.256560218
SombreroShallow	2016	MK	OS	11.02418194	5.467928496	16.62946429	0.211693512	0.051897321	0.428273046	-0.810310497	-1.216946327	-0.403674666	-0.598616984	-1.165049006	0.024598379	-0.552685731	-1.025412583	0.023881104
SombreroShallow	2017	MK	OS	11.79476269	5.483870968	17.77003484	0.226263687	0.074320557	0.447648402	-0.810310497	-1.216946327	-0.403674666	-0.58404681	-1.142625769	0.043973736	-0.539233511	-1.005676874	0.042691486
SombreroShallow	2018	MK	OS	6.039915554	0.777202073	9.023485785	0.235337787	0.021088083	0.501357143	-0.952508718	-1.425145592	-0.479871844	-0.717170931	-1.404057509	0.021485299	-0.662143158	-1.235774831	0.020858799
SombreroShallow	2019	MK	OS	4.874966626	3.803680982	6.491885144	0.165410533	0.030148048	0.464662577	-0.952508718	-1.425145592	-0.479871844	-0.787098185	-1.394997544	-0.015209268	-0.726704967	-1.227800744	-0.014765774
TemptationRock	2004	DT	P	6.385965873	5.395068908	8.401358567	0.386752507	0.146575904	0.891597494	-0.49081642	-0.569823268	-0.411809571	-0.104063912	-0.423247364	0.479787923	-0.096079198	-0.372519242	0.46579757
TemptationRock	2005	DT	P	6.137011551	4.497171563	9.076801481	0.340474124	0.108402244	0.831560108	-0.498676191	-0.582367966	-0.415823004	-0.158202066	-0.473965721	0.415737104	-0.146063388	-0.417158774	0.403614439
TemptationRock	2006	DT	P	5.427153331	4.797715038	5.942367704	0.308272076	0.043593296	0.911756453	-0.499811272	-0.583500513	-0.416978204	-0.191539196	-0.539907217	0.494778249	-0.176842594	-0.475196882	0.480350787
TemptationRock	2007	DT	P	4.594028114	2.951030171	6.912791494	0.12252042	0.034225234	0.22578354	-0.496818077	-0.576657951	-0.416978204	-0.374297657	-0.542432717	-0.191194664	-0.34557819	-0.477419689	-0.185619532
TemptationRock	2008	DT	P	6.480877997	3.860162991	8.95957687	0.430551736	0.147845957	1.112939083	-0.491431518	-0.566748016	-0.416971192	-0.060879782	-0.41890206	0.695967891	-0.05620854	-0.368694743	0.67567385
TemptationRock	2009	DT	P	7.06932763	5.249546168	10.03808289	0.480555292	0.070989353	1.284391633	-0.488438323	-0.559905454	-0.416971192	-0.007883032	-0.488916101	0.867420441	-0.007278175	-0.430317283	0.842126938
TemptationRock	2010	DT	P	6.153512213	3.271364998	9.004851519	0.200630993	0.115234329	0.325362653	-0.464067955	-0.52142002	-0.40671589	-0.263436962	-0.406185691	-0.081353237	-0.243223721	-0.357502489	-0.078981022
TemptationRock	2011	DT	P	6.935103138	3.058823529	11.64742917	0.383222532	0.238890135	0.51269958	-0.464067955	-0.52142002	-0.40671589	-0.080845424	-0.282529886	0.10598369	-0.074642239	-0.248667394	0.102893264
TemptationRock	2012	DT	P	5.604560634	2.491874323	8.644859813	0.252243724	0.135510428	0.556537217	-0.523231458	-0.58908859	-0.457374327	-0.270987734	-0.453578161	0.09916289	-0.250195129	-0.399214756	0.096271355
TemptationRock	2013	DT	P	6.38679393	3.878787879	9.669522644	0.526594689	0.033369697	1.697084309	-0.523231458	-0.58908859	-0.457374327	0.003363231	-0.555718893	1.239709983	0.003105173	-0.489113456	1.203560721
TemptationRock	2014	DT	P	7.153511065	4.857819905	9.048723898	0.557674782	0.198082707	1.548201856	-0.487568744	-0.539626012	-0.435511476	0.070106038	-0.341543306	1.11269038	0.064726875	-0.300607787	1.08024494
TemptationRock	2015	DT	P	9.268460605	5.408388521	17.41344196	0.664495624	0.318296989	1.331895833	-0.487568744	-0.539626012	-0.435511476	0.176926879	-0.221329024	0.896384357	0.163351465	-0.194801734	0.870246282
TemptationRock	2016	DT	P	8.098526968	5.331882481	10.58965102	0.611813209	0.090184984	1.978616125	-0.499642638	-0.554607679	-0.444677598	0.112170571	-0.464422695	1.533938527	0.10356384	-0.408759523	1.489209723
TemptationRock	2017	DT	P	8.291368346	4.938271605	12.72264631	0.40278322	0.212624544	0.74629771	-0.512812697	-0.584714954	-0.444677598	-0.110029477	-0.372090409	0.301620112	-0.101587031	-0.327493681	0.292825035
TemptationRock	2018	DT	P	5.306766427	2.691511387	11.08850458	0.186956148	0.105207039	0.377884028	-0.534748184	-0.60682061	-0.466442915	-0.347792037	-0.501613571	-0.088558887	-0.321106319	-0.441492903	-0.085976558
TemptationRock	2019	DT	P	5.953807896	2.511415525	8.597883598	0.400980325	0.023424658	1.01287037	-0.534748184	-0.60682061	-0.466442915	-0.133767859	-0.583395953	0.546427455	-0.123503992	-0.513473295	0.530493931
TennesseeDeep	1996	MK	OD	10.10838499	6.971588728	13.89110103	1.100870479	0.639068043	1.723881234	-0.367249153	-0.444555751	-0.289942554	0.733621326	0.194512292	1.43393868	0.677331332	0.171199109	1.392125816
TennesseeDeep	1997	MK	OD	11.42572632	9.605076314	16.01219467	1.32363654	0.876171438	2.363673561	-0.302662426	-0.341383282	-0.263941571	1.020974114	0.534788157	2.09973199	0.942635842	0.470691364	2.038504959
TennesseeDeep	1998	MK	OD	9.40186143	6.351797282	13.79091888	1.019584165	0.477376084	1.846745396	-0.281778783	-0.308767946	-0.254789619	0.737805382	0.168608138	1.591955776	0.681194349	0.148399686	1.545535221
TennesseeDeep	1999	MK	OD	7.48300393	6.242752087	9.143459605	0.700469049	0.248247268	1.065055958	-0.270419168	-0.308767946	-0.254789619	0.430049881	-0.060520678	0.810266338	0.397052605	-0.053266999	0.786639417
TennesseeDeep	2000	MK	OD	9.3045498	5.89878873	10.69804989	1.045948363	0.48304815	1.583059918	-0.270419168	-0.308767946	-0.254789619	0.775529195	0.174280204	1.328270298	0.716023654	0.153391929	1.289538666
TennesseeDeep	2001	MK	OD	8.277835564	6.768491728	9.7871794	0.884198757	0.677554651	1.138300677	-0.263340262	-0.308767946	-0.254789619	0.620858495	0.368786705	0.883511057	0.573220674	0.324585941	0.857748361
TennesseeDeep	2002	MK	OD	6.907246514	6.604469926	7.210023101	0.617588699	0.486306044	0.759244378	-0.258855598	-0.290532735	-0.250351578	0.358733101	0.195773308	0.508892801	0.331207887	0.172308987	0.494053766
TennesseeDeep	2003	MK	OD	7.599126152	6.220713274	8.977539031	0.840337097	0.599848727	1.130948551	-0.236818179	-0.237784689	-0.236987368	0.603518918	0.362064038	0.893961183	0.557211545	0.318669016	0.867893766
TennesseeDeep	2004	MK	OD	7.625277898	7.612199555	7.638356242	0.787958936	0.69493225	0.888798497	-0.244132682	-0.237784689	-0.236987368	0.543826253	0.457147561	0.651811129	0.502099036	0.402356347	0.632804675
TennesseeDeep	2005	MK	OD	8.827225538	7.621772494	10.03267858	0.917622259	0.739702122	1.135085366	-0.25387667	-0.265345311	-0.243530703	0.663745589	0.474356811	0.891554662	0.612817087	0.417502989	0.865557418
TennesseeDeep	2006	MK	OD	9.959549814	7.115350562	12.80374907	1.183082401	0.640631279	1.830332653	-0.253358617	-0.263431581	-0.243631246	0.929723785	0.377199698	1.586701407	0.858387055	0.331990599	1.540434066
TennesseeDeep	2007	MK	OD	6.79231633	5.998907474	7.585725186	0.749201312	0.573193236	0.95299786	-0.257439855	-0.267429338	-0.244184518	0.491761457	0.305763898	0.708813342	0.454029117	0.269116704	0.688144734
TennesseeDeep	2008	MK	OD	7.169032615	6.49467356	7.843391671	0.663057221	0.505939621	0.844857897	-0.257246326	-0.268164678	-0.24347741	0.405810896	0.237774942	0.601380488	0.374673451	0.209276534	0.583844563
TennesseeDeep	2009	MK	OD	6.416696402	6.116858042	6.716534762	0.467794166	0.366923236	0.586627841	-0.260420852	-0.268164678	-0.24347741	0.207373314	0.098758557	0.343150431	0.191461778	0.086921895	0.333144353
TennesseeDeep	2010	MK	OD	6.955020153	6.065082261	7.844958045	0.564420165	0.291663597	0.879594686	-0.284437585	-0.324169629	-0.243511504	0.279982579	-0.032506031	0.636083181	0.25849981	-0.028610036	0.617535345
TennesseeDeep	2011	MK	OD	9.837968086	7.351460222	12.67605634	0.80972259	0.24212766	1.273189135	-0.292673076	-0.342290841	-0.244916662	0.517049514	-0.100163181	1.028272473	0.477376847	-0.088158169	0.998288613
TennesseeDeep	2012	MK	OD	6.791679655	5.125628141	8.77016129	0.713823973	0.28561809	1.203528796	-0.30356792	-0.353959461	-0.253176378	0.410256053	-0.068341371	0.950352417	0.378777537	-0.060150347	0.922640663
TennesseeDeep	2013	MK	OD	7.525503514	4.948453608	10.57471264	0.761341871	0.407103093	1.000418964	-0.303024781	-0.355060693	-0.250988868	0.45831709	0.052042399	0.749430095	0.423150901	0.045804881	0.727577125
TennesseeDeep	2014	MK	OD	13.80304196	7.951807229	19.52595937	0.615203196	0.345202532	0.921578313	-0.303055433	-0.355202432	-0.250908434	0.312147763	-0.0099999	0.670669879	0.288196993	-0.008801366	0.651113514
TennesseeDeep	2015	MK	OD	7.544433829	5.971659919	8.396946565	0.519391232	0.218846154	0.781502242	-0.312592044	-0.373147948	-0.252036141	0.206799188	-0.154301794	0.529466101	0.190931703	-0.135808022	0.514027161
TennesseeDeep	2016	MK	OD	6.345277591	4.240631164	8.699808795	0.394855055	0.237209073	0.504578313	-0.331492185	-0.406916804	-0.256067566	0.06336287	-0.169707731	0.248510748	0.058501103	-0.149367488	0.241264311
TennesseeDeep	2017	MK	OD	6.880816779	3.672612802	9.793253536	0.420098572	0.21798531	0.571458107	-0.331492185	-0.406916804	-0.256067566	0.088606387	-0.188931495	0.315390541	0.081807712	-0.166287196	0.306193926
TennesseeDeep	2018	MK	OD	5.235121092	3.987068966	6.863780359	0.249886357	0.199439051	0.316842672	-0.294963571	-0.324446804	-0.265480339	-0.045077214	-0.125007753	0.051362334	-0.041618487	-0.110025006	0.049864636
TennesseeDeep	2019	MK	OD	3.120203293	2.386634845	3.912543153	0.171797892	0.076655212	0.272002288	-0.30813363	-0.354554079	-0.265480339	-0.136335738	-0.277898867	0.00652195	-0.12587484	-0.244591424	0.006331773
TennesseeShallow	1996	MK	OS	4.344628981	3.632640604	5.593005246	0.148056182	0.074644519	0.208187854	-0.258738565	-0.273959826	-0.243517304	-0.110682384	-0.199315307	-0.035329451	-0.10218984	-0.175426461	-0.034299263
TennesseeShallow	1997	MK	OS	4.889688846	3.320583784	6.824105467	0.275130406	0.073571402	0.695305525	-0.386834126	-0.488043534	-0.285624718	-0.111703721	-0.414472132	0.409680807	-0.103132811	-0.364795762	0.39773474
TennesseeShallow	1998	MK	OS	3.521409143	2.184989521	4.790232029	0.197418723	0.150412135	0.253702054	-0.386834126	-0.488043534	-0.285624718	-0.189415404	-0.337631399	-0.031922664	-0.174881758	-0.29716474	-0.030991817
TennesseeShallow	1999	MK	OS	3.071872424	2.029498557	4.927338079	0.101332111	0.009264576	0.224091902	-0.352678886	-0.488043534	-0.285624718	-0.251346775	-0.478778958	-0.061532817	-0.232061201	-0.421395123	-0.059738554
TennesseeShallow	2000	MK	OS	3.435321713	2.465973938	5.011508473	0.161549244	0.056227853	0.240436502	-0.352678886	-0.488043534	-0.285624718	-0.191129642	-0.431815682	-0.045188217	-0.176464465	-0.380060608	-0.043870553
TennesseeShallow	2001	MK	OS	3.705630712	2.757409678	5.577565205	0.140630166	0.064282409	0.270102933	-0.356496294	-0.49677028	-0.285624718	-0.215866128	-0.432487871	-0.015521785	-0.199302947	-0.380652233	-0.015069178
TennesseeShallow	2002	MK	OS	3.600853802	2.023369473	5.25514929	0.152879188	0.054603203	0.234650019	-0.340246763	-0.450554312	-0.274956012	-0.187367575	-0.39595111	-0.040305993	-0.172991057	-0.348494568	-0.039130693
TennesseeShallow	2003	MK	OS	3.004218542	2.086356602	3.973997676	0.123622681	0.076401829	0.199565347	-0.337466857	-0.502022412	-0.285363818	-0.213844175	-0.425620583	-0.085798471	-0.197436136	-0.37460802	-0.083296635
TennesseeShallow	2004	MK	OS	2.667064605	1.661206372	4.569836374	0.107304918	0.079631988	0.160449155	-0.337153498	-0.501461545	-0.284880157	-0.229848581	-0.421829557	-0.124431002	-0.21221254	-0.371271366	-0.120802662
TennesseeShallow	2005	MK	OS	3.431458346	1.825079809	4.522351761	0.130063556	0.064400262	0.183673844	-0.257907069	-0.279775912	-0.242411026	-0.127843513	-0.215375649	-0.058737182	-0.118034214	-0.189561898	-0.057024438
TennesseeShallow	2006	MK	OS	2.841244915	1.250571946	5.064437413	0.135060856	0.046241533	0.267558103	-0.288899016	-0.371051229	-0.24251835	-0.15383816	-0.324809696	0.025039752	-0.14203432	-0.285879776	0.024309607
TennesseeShallow	2007	MK	OS	2.243332658	1.227540118	3.423268197	0.099675117	0.055689161	0.150989473	-0.296401109	-0.362800184	-0.246145768	-0.196725992	-0.307111023	-0.095156295	-0.181631413	-0.27030237	-0.09238159
TennesseeShallow	2008	MK	OS	3.527717313	2.078527715	5.370535835	0.171742971	0.104682607	0.29205526	-0.289357197	-0.34432853	-0.245491005	-0.117614226	-0.239645923	0.046564255	-0.10858981	-0.210923269	0.045206467
TennesseeShallow	2009	MK	OS	4.285480673	2.797132136	5.28609064	0.233340752	0.126485561	0.335352726	-0.289357197	-0.34432853	-0.245491005	-0.056016445	-0.217842969	0.08986172	-0.051718362	-0.191733499	0.087241402
TennesseeShallow	2010	MK	OS	3.527366867	2.35415411	5.340605672	0.124905973	0.077418117	0.171397594	-0.285635161	-0.335381336	-0.245753449	-0.160729188	-0.257963219	-0.074355855	-0.148396606	-0.227045154	-0.072187679
TennesseeShallow	2011	MK	OS	3.146719493	1.937567277	6.047516199	0.108628275	0.014488698	0.234643629	-0.290567392	-0.335381336	-0.245753449	-0.181939117	-0.320892638	-0.01110982	-0.16797912	-0.282432196	-0.010785864
TennesseeShallow	2012	MK	OS	3.811316864	3.174603175	4.766633565	0.149045475	0.084021847	0.22194709	-0.310439832	-0.373512528	-0.247367136	-0.161394357	-0.289490681	-0.025420046	-0.149010737	-0.254793906	-0.024678812
TennesseeShallow	2013	MK	OS	3.23571375	2.750275028	4.643261608	0.128759026	0.037229885	0.263907135	-0.323169178	-0.397984224	-0.248354133	-0.194410152	-0.360754339	0.015553002	-0.179493265	-0.31751629	0.015099485
TennesseeShallow	2014	MK	OS	6.848554428	4.756242568	11.16022099	0.204684251	0.109701657	0.296932224	-0.314356251	-0.375965855	-0.256513804	-0.109672	-0.266264198	0.040418419	-0.101256983	-0.234351222	0.039239841
TennesseeShallow	2015	MK	OS	4.358377356	3.598691385	5.767138194	0.237643326	0.084994731	0.371610446	-0.30267631	-0.349874225	-0.255478395	-0.065032984	-0.264879494	0.116132051	-0.060043072	-0.233132482	0.112745704
TennesseeShallow	2016	MK	OS	5.463758016	2.073050346	13.56932153	0.163757822	0.060301508	0.28366765	-0.321203838	-0.382508878	-0.259898797	-0.157446015	-0.322207371	0.023768853	-0.145365348	-0.283589352	0.023075767
TennesseeShallow	2017	MK	OS	3.931116785	2.055498458	5.78778135	0.186641109	0.050955807	0.460675241	-0.334373896	-0.412616153	-0.259898797	-0.147732787	-0.361660346	0.200776445	-0.136397405	-0.318313709	0.194921914
TennesseeShallow	2018	MK	OS	1.326678575	0.456621005	2.422145329	0.040395147	0.005226554	0.087043379	-0.362743807	-0.461668853	-0.267585918	-0.322348659	-0.456442299	-0.180542539	-0.297615185	-0.401735613	-0.175278017
TennesseeShallow	2019	MK	OS	1.419764231	0.862998921	1.754385965	0.033938604	0.013764833	0.071364796	-0.349573748	-0.431561578	-0.267585918	-0.315635144	-0.417796745	-0.196221122	-0.29141679	-0.367721905	-0.190499422
TexasRock	2009	DT	P	8.070081244	6.232051725	9.132033022	0.810003371	0.336157814	1.428385521	-0.466878619	-0.563383782	-0.373159805	0.343124752	-0.227225968	1.055225717	0.31679715	-0.199991902	1.024455915
TexasRock	2010	DT	P	10.23377437	7.648707454	13.77988216	1.070383385	0.421562922	2.082889857	-0.46170692	-0.545786916	-0.378859581	0.608676465	-0.124223993	1.704030276	0.561973359	-0.109335183	1.654341689
TexasRock	2011	DT	P	11.0748656	6.498194946	16.88432836	0.952919179	0.464611913	1.574090287	-0.462944787	-0.557005203	-0.372651528	0.489974392	-0.09239329	1.201438759	0.452379171	-0.081319534	1.166405465
TexasRock	2012	DT	P	11.07730987	8.840304183	14.94413408	1.080202725	0.584589474	1.747827338	-0.533649236	-0.650013992	-0.424339884	0.546553489	-0.065424519	1.323487455	0.504617013	-0.057583093	1.284895288
TexasRock	2013	DT	P	9.018691078	6.394557823	10.70539419	0.705596052	0.424175947	1.122408163	-0.520479177	-0.636242109	-0.41225056	0.185116874	-0.212066162	0.710157603	0.170913051	-0.186649068	0.689449798
TexasRock	2014	DT	P	9.445610644	6.777893639	11.36094675	0.834242136	0.606780488	1.184348521	-0.496704161	-0.589672967	-0.410790758	0.337537975	0.017107521	0.773557763	0.31163904	0.015057107	0.751001244
TexasRock	2015	DT	P	8.64682443	5.135951662	12.06896552	0.891287516	0.35693857	1.54721374	-0.483534102	-0.575901083	-0.398701435	0.407753414	-0.218962513	1.148512306	0.376466923	-0.19271886	1.115022318
TexasRock	2016	DT	P	8.63603913	7.673469388	10.72463768	0.903990861	0.590259434	1.321811125	-0.513935866	-0.624638502	-0.41371761	0.390054995	-0.034379068	0.908093516	0.360126485	-0.03025858	0.881614008
TexasRock	2017	DT	P	8.367485858	6.397896582	11.50684932	0.787257961	0.453719647	1.433712329	-0.500765807	-0.595832269	-0.412754748	0.286492154	-0.142112623	1.020957581	0.264509912	-0.125079778	0.991187018
TexasRock	2018	DT	P	7.29848196	4.411764706	8.695652174	0.766866622	0.319457014	1.257122762	-0.518301998	-0.617556208	-0.426582102	0.248564624	-0.298099194	0.83054066	0.229492521	-0.26237065	0.806322551
TexasRock	2019	DT	P	6.733311938	5.936073059	7.400555042	0.678055564	0.422849214	1.180536913	-0.531472057	-0.631328091	-0.438671426	0.146583508	-0.208478878	0.741865487	0.135336309	-0.183491736	0.720233097
TheMaze	2009	DT	P	13.05472664	5.612356049	23.26702897	1.854313397	0.582747431	3.684737545	-0.470426675	-0.544789643	-0.397365185	1.383886722	0.037957788	3.28737236	1.277702546	0.033408374	3.191514388
TheMaze	2010	DT	P	12.94408035	5.686234916	25.76464158	1.88000535	0.509591006	4.366044106	-0.45805157	-0.518013761	-0.39895242	1.42195378	-0.008422755	3.967091686	1.312848759	-0.007413249	3.851413473
TheMaze	2011	DT	P	13.52998238	4.761904762	21.16504854	2.079208009	0.561821946	3.94731068	-0.465551755	-0.539846696	-0.395483554	1.613656255	0.02197525	3.551827125	1.489842104	0.019341416	3.448257798
TheMaze	2012	DT	P	15.70113743	5.136986301	27.75467775	2.121704795	0.771255708	4.186122661	-0.503768319	-0.581210558	-0.430093237	1.617936476	0.19004515	3.756029424	1.493793909	0.167267375	3.64650567
TheMaze	2013	DT	P	12.82379958	5.04587156	23.12565998	2.016652619	0.606605505	4.369281943	-0.543278495	-0.635900319	-0.456463437	1.473374124	-0.029294815	3.912818506	1.360323674	-0.025783698	3.798722868
TheMaze	2014	DT	P	13.88654869	6.846473029	24.44196429	2.237117061	1.229605809	4.233805804	-0.52529502	-0.62620846	-0.433500114	1.71182204	0.603397349	3.80030569	1.580475732	0.531077433	3.689490864
TheMaze	2015	DT	P	12.11168405	5.882352941	19.79591837	1.761854901	0.729807487	3.478622449	-0.459444726	-0.513056116	-0.405833336	1.302410175	0.21675137	3.072789113	1.202477609	0.190772733	2.983188271
TheMaze	2016	DT	P	16.35319125	6.993865031	28.71410737	2.334109348	1.136846626	4.482047441	-0.492987625	-0.569645127	-0.420097281	1.841121723	0.567201499	4.06195016	1.699854385	0.49921982	3.943505925
TheMaze	2017	DT	P	13.22307345	6.363636364	26.54958678	1.492870938	0.475659091	3.952510331	-0.519327743	-0.613524285	-0.432186604	0.973543195	-0.137865194	3.520323726	0.898844247	-0.121341424	3.417673021
TheMaze	2018	DT	P	11.87913122	4.900816803	19.23868313	1.626992033	0.384842474	3.291841564	-0.551152858	-0.660265534	-0.452524562	1.075839175	-0.27542306	2.839317002	0.993291164	-0.242412354	2.756524078
TheMaze	2019	DT	P	11.35195719	5.953991881	20.73170732	1.832910031	0.54420839	4.049670732	-0.577492976	-0.705445735	-0.463651024	1.255417056	-0.161237345	3.586019708	1.159090223	-0.141912316	3.481453344
Thor	2009	MK	P	15.0837764	15.04394326	15.12360953	1.430054624	1.091736511	1.829651404	-0.321930733	-0.397009849	-0.273889192	1.10812389	0.694726662	1.555762212	1.023098707	0.611460512	1.510397041
Thor	2010	MK	P	14.39412124	14.37512373	14.41311875	1.387994272	1.191306435	1.589547407	-0.384976263	-0.49208048	-0.312114695	1.003018009	0.699225955	1.277432712	0.92605749	0.615420544	1.240183476
Thor	2011	MK	P	15.13378	14.54940282	15.71815718	1.498378397	1.135504886	1.925704607	-0.388476873	-0.495942058	-0.323896498	1.109901524	0.639562828	1.601808109	1.024739945	0.562908314	1.555100265
Thor	2012	MK	P	18.09269128	15.01035197	21.1750306	1.739111917	1.019057971	2.603439412	-0.456436898	-0.647120949	-0.335821667	1.282675018	0.371937022	2.267617745	1.18425671	0.327358678	2.201495258
Thor	2013	MK	P	14.82031257	13.95045632	15.69016882	1.331524796	1.164419817	1.495984355	-0.490725958	-0.733618202	-0.352564269	0.840798838	0.430801616	1.143420086	0.776285225	0.379168083	1.110078584
Thor	2014	MK	P	19.12627347	14.68926554	21.81069959	1.560541835	0.854759887	2.242085048	-0.514458246	-0.691116836	-0.341566814	1.046083589	0.163643051	1.900518234	0.965818693	0.144029687	1.845100167
Thor	2015	MK	P	18.54759123	13.75	21.63661581	1.575845355	0.847013889	2.404188627	-0.557593762	-0.756807095	-0.36260717	1.018251593	0.090206794	2.041581457	0.940122217	0.079395099	1.982050063
Thor	2016	MK	P	17.97249478	12.75510204	20.59496568	1.645149594	0.86182398	2.377592357	-0.573554277	-0.777348523	-0.369760032	1.071595316	0.084475457	2.007832325	0.989372932	0.074350689	1.949285038
Thor	2017	MK	P	19.62184879	12.86089239	27.48184019	1.65327623	0.800748031	2.58433414	-0.573554277	-0.777348523	-0.369760032	1.079721953	0.023399509	2.214574109	0.996876021	0.020594971	2.149998344
Thor	2018	MK	P	12.57367233	9.254498715	15.88032221	1.077337403	0.589175824	1.635040276	-0.500068707	-0.69711847	-0.303018944	0.577268696	-0.107942646	1.332021333	0.532975475	-0.095005229	1.293180322
Thor	2019	MK	P	13.25923784	9.80861244	16.98973774	1.166616105	0.519102871	1.763694413	-0.500068707	-0.69711847	-0.303018944	0.666547398	-0.178015599	1.460675469	0.615403916	-0.15667962	1.418082975
Turtle	1996	UK	P	10.66397092	8.193672168	15.79782572	0.766383391	0.484294112	1.251703379	-0.402444552	-0.484604103	-0.320285001	0.363938839	-0.00030999	0.931418377	0.336014193	-0.000272837	0.904258729
Turtle	1997	UK	P	10.01688786	7.467742231	13.54526002	0.930289658	0.349536537	1.806297418	-0.388590412	-0.475783454	-0.303109714	0.541699246	-0.126246918	1.503187703	0.500135231	-0.11111565	1.459355576
Turtle	1998	UK	P	6.955523434	6.211680251	7.826402958	0.73457859	0.392999813	1.300380151	-0.39172957	-0.469242673	-0.314216467	0.34284902	-0.07624286	0.986163684	0.316542574	-0.067104806	0.957407693
Turtle	1999	UK	P	7.655340089	5.232572185	10.52424469	0.901885418	0.344136967	1.806297418	-0.372128734	-0.442913703	-0.301343765	0.529756684	-0.098776735	1.504953652	0.48910901	-0.086937894	1.461070031
Turtle	2000	UK	P	8.166376645	5.499050644	11.98289428	0.839176472	0.278930169	1.672700757	-0.377494768	-0.460626949	-0.294362587	0.461681704	-0.181696779	1.37833817	0.426257351	-0.159919594	1.338146587
Turtle	2001	UK	P	7.937606708	5.524606483	10.35060693	0.627487112	0.244289742	1.085034821	-0.389902193	-0.489599163	-0.290205222	0.23758492	-0.245309421	0.794829598	0.219355278	-0.215907971	0.771652804
Turtle	2002	UK	P	7.996067895	6.568042542	9.424093248	0.860821685	0.442758408	1.346122357	-0.392965497	-0.494958394	-0.292684944	0.467856188	-0.052199986	1.053437413	0.431958074	-0.04594358	1.022719757
Turtle	2003	UK	P	7.06743746	5.877927703	8.256947217	0.616249283	0.253405303	1.037702973	-0.411749216	-0.527416871	-0.29608156	0.204500067	-0.274011568	0.741621413	0.188808992	-0.241170035	0.71999614
Turtle	2004	UK	P	6.99791149	5.616567968	8.379255012	0.497392111	0.280899406	0.742904036	-0.406467394	-0.514997239	-0.297937548	0.090924717	-0.234097834	0.444966488	0.083948159	-0.206040144	0.43199151
Turtle	2005	UK	P	6.573062905	5.979527906	7.166597904	0.512271549	0.233636383	0.83727377	-0.426309268	-0.537329994	-0.315288543	0.08596228	-0.303693611	0.521985227	0.079366485	-0.26729455	0.506764425
Turtle	2006	UK	P	6.857415588	6.026278724	7.688552451	0.520688163	0.316390494	0.745763877	-0.418620768	-0.532049395	-0.306904486	0.102067395	-0.215658901	0.438859391	0.094235871	-0.189811201	0.426062493
Turtle	2007	UK	P	9.270561205	5.952806514	12.5883159	0.811450143	0.22121712	1.515580862	-0.451245442	-0.574630824	-0.327860059	0.360204701	-0.353413704	1.187720803	0.332566573	-0.311055464	1.153087517
Turtle	2008	UK	P	7.625661124	5.560309177	9.691013071	0.648022231	0.266528098	1.119181695	-0.455702277	-0.570445827	-0.340958728	0.192319953	-0.303917729	0.778222968	0.177563445	-0.267491807	0.755530413
Turtle	2009	UK	P	9.470473944	8.974991458	9.965956429	0.76114691	0.500357553	1.052115358	-0.454467354	-0.557162024	-0.351772684	0.306679556	-0.056804471	0.700342673	0.283148356	-0.049996197	0.679921066
Turtle	2010	UK	P	11.31952628	8.720706158	13.91834639	0.879017861	0.403975839	1.443785983	-0.483642088	-0.598804501	-0.368479674	0.395375773	-0.194828662	1.075306308	0.365039005	-0.171477561	1.043950967
Turtle	2011	UK	P	10.5140182	7.877461707	14.23804227	0.620176114	0.252041885	1.185061179	-0.488556561	-0.606179056	-0.374701223	0.131619553	-0.354137171	0.810359956	0.121520523	-0.31169222	0.786730305
Turtle	2012	UK	P	10.96512663	9.939148073	13.31096197	0.576605578	0.292008734	0.959876957	-0.492354521	-0.594342465	-0.390366576	0.084251057	-0.302333731	0.569510381	0.077786562	-0.266097659	0.552903771
Turtle	2013	UK	P	8.146778689	5.759162304	12.65969803	0.54611428	0.279012915	1.092067364	-0.490493833	-0.594061194	-0.386926472	0.055620447	-0.315048279	0.705140892	0.051352748	-0.27728831	0.684579371
Turtle	2014	UK	P	8.332472771	6.075533662	11.4075437	0.598051181	0.197033333	1.300699172	-0.497005506	-0.603693201	-0.390317811	0.101045675	-0.406659867	0.910381361	0.093292546	-0.357919833	0.883835141
Turtle	2015	UK	P	8.226260268	5.239179954	9.915611814	0.507713711	0.190045558	1.124028384	-0.470603408	-0.557683938	-0.383522878	0.037110303	-0.36763838	0.740505506	0.034262868	-0.323575248	0.718912772
Turtle	2016	UK	P	9.138819752	6.639427988	14.18293936	0.638125405	0.170464896	1.243679342	-0.480811336	-0.571674182	-0.38994849	0.157314069	-0.401209287	0.853730853	0.145243526	-0.353122529	0.82883653
Turtle	2017	UK	P	9.23882703	5.064548163	14.8895293	0.539321355	0.133448922	1.226810759	-0.480811336	-0.571674182	-0.38994849	0.058510019	-0.43822526	0.836862269	0.054020606	-0.38570197	0.812459825
Turtle	2018	UK	P	8.958702636	7.178968655	13.44444444	0.31911172	0.118356757	0.533144444	-0.449016743	-0.530373872	-0.371426771	-0.129905023	-0.412017115	0.161717673	-0.119937547	-0.36263499	0.157002075
Turtle	2019	UK	P	8.989590526	7.45412844	12.44019139	0.473943262	0.226096441	0.906375598	-0.435846684	-0.500266597	-0.371426771	0.038096578	-0.274170156	0.534948827	0.035173467	-0.241309616	0.519350013
TwoPatches	2009	UK	P	12.72656552	12.0698202	13.38331084	2.179008399	1.84855278	2.551722774	-0.375111387	-0.467422647	-0.282800127	1.803897011	1.381130132	2.268922646	1.665485887	1.215595404	2.202762109
TwoPatches	2010	UK	P	2.992877536	1.624927127	4.360827945	0.220950336	0.098984898	0.366239341	-0.383184874	-0.474868957	-0.291500791	-0.162234538	-0.375884059	0.07473855	-0.149786452	-0.330832645	0.072559215
TwoPatches	2011	UK	P	3.909607398	2.120890774	5.698324022	0.322069729	0.154400848	0.520044693	-0.388084053	-0.478750482	-0.297417625	-0.066014325	-0.324349634	0.222627068	-0.060949115	-0.285474855	0.216135385
TwoPatches	2012	UK	P	5.050775782	3.019744483	7.081807082	0.378190536	0.170638792	0.623101343	-0.47662914	-0.595895922	-0.357362358	-0.098438604	-0.425257129	0.265738986	-0.090885513	-0.374288128	0.257990183
TwoPatches	2013	UK	P	5.264216738	3.125	7.403433476	0.384721585	0.159978448	0.64860515	-0.483300368	-0.612753124	-0.353847611	-0.098578783	-0.452774676	0.294757539	-0.091014936	-0.398507572	0.286162571
TwoPatches	2014	UK	P	6.130163423	4.257907543	7.246376812	0.458525268	0.224562044	0.610077519	-0.43156145	-0.534823298	-0.328299602	0.026963817	-0.310261255	0.281777917	0.024894912	-0.273075032	0.273561428
TwoPatches	2015	UK	P	5.303397174	2.808988764	6.799531067	0.441832982	0.195730337	0.672163043	-0.464510303	-0.581329289	-0.347691316	-0.02267732	-0.385598952	0.324471727	-0.020937313	-0.339383164	0.31501031
TwoPatches	2016	UK	P	6.032615463	2.64446621	7.670720299	0.498826769	0.158227228	0.773928906	-0.513169341	-0.645692549	-0.380646133	-0.014342572	-0.487465321	0.393282772	-0.013242082	-0.429040385	0.381814863
TwoPatches	2017	UK	P	6.252101781	3.567681007	8.054393305	0.501323801	0.146967471	0.800083682	-0.513169341	-0.645692549	-0.380646133	-0.011845541	-0.498725078	0.419437549	-0.010936645	-0.438950609	0.407206981
TwoPatches	2018	UK	P	4.702511132	2.186421174	6.702702703	0.364236509	0.126029919	0.615805405	-0.566043008	-0.713947332	-0.421905842	-0.201806499	-0.587917412	0.193899564	-0.186322098	-0.517452836	0.188245559
TwoPatches	2019	UK	P	4.650509835	2.760351317	5.723905724	0.306936829	0.077440402	0.431924439	-0.552872949	-0.683840057	-0.421905842	-0.24593612	-0.606399655	0.010018597	-0.2270657	-0.533719899	0.009726461
WesternHead	1996	LK	P	28.03470255	23.81093829	33.58369273	3.170168798	2.166484591	4.560043363	-0.430967876	-0.540923833	-0.32101192	2.739200922	1.625560758	4.239031443	2.52902491	1.430729908	4.115423616
WesternHead	1997	LK	P	25.88275125	22.61782022	27.93382665	2.819720974	2.200098001	3.459662699	-0.392434402	-0.490115777	-0.294753026	2.427286573	1.709982224	3.164909673	2.241043422	1.505033077	3.072622645
WesternHead	1998	LK	P	26.0524651	23.48752968	32.02790183	3.015267649	2.516588019	3.822251893	-0.351399561	-0.419549909	-0.283249213	2.663868087	2.097038111	3.539002679	2.459472285	1.845698555	3.435807306
WesternHead	1999	LK	P	24.14843909	19.95239457	27.87496916	2.65544858	1.91530256	3.89823446	-0.331964159	-0.386727834	-0.277200484	2.323484421	1.528574727	3.621033976	2.1452059	1.345368093	3.515446615
WesternHead	2000	LK	P	25.42892231	21.42368894	30.39494952	2.788881907	1.93439253	4.172568066	-0.331964159	-0.386727834	-0.277200484	2.456917748	1.547664696	3.895367582	2.268401028	1.362170043	3.781780804
WesternHead	2001	LK	P	24.61082894	22.55918571	26.07828253	2.458222584	1.934948269	2.979160026	-0.322561267	-0.370076026	-0.275046508	2.135661317	1.564872243	2.704113518	1.971794266	1.377315187	2.625263054
WesternHead	2002	LK	P	24.54719275	22.1063603	28.80810266	2.640187327	2.108488984	3.494415382	-0.319103467	-0.36540336	-0.272803574	2.32108386	1.743085624	3.221611808	2.142989532	1.534168884	3.127671378
WesternHead	2003	LK	P	25.75590549	22.77635807	30.01068296	2.584219239	2.053886837	3.418896683	-0.32236056	-0.371660463	-0.273060657	2.261858679	1.682226373	3.145836026	2.088308636	1.480603891	3.054105176
WesternHead	2004	LK	P	23.87295166	18.84972336	26.8595165	2.492641608	1.652403608	3.16615543	-0.301749742	-0.337078879	-0.266420606	2.190891866	1.315324729	2.899734824	2.022787033	1.157677078	2.81518015
WesternHead	2005	LK	P	26.04774144	22.26549639	28.15748938	3.177321095	2.04573968	4.381708272	-0.295081453	-0.321302912	-0.268859995	2.882239642	1.724436769	4.112848278	2.661088419	1.517755179	3.992919882
WesternHead	2006	LK	P	23.01555938	18.91948727	25.28056622	2.599579345	1.703584185	3.443853909	-0.29476375	-0.320852139	-0.268675361	2.304815595	1.382732047	3.175178548	2.127969513	1.217005322	3.082592086
WesternHead	2007	LK	P	21.80637318	19.28669732	23.29706007	2.304141675	1.813314403	2.95075164	-0.29701314	-0.323817552	-0.270208727	2.007128535	1.48949685	2.680542914	1.853123669	1.310973878	2.602379755
WesternHead	2008	LK	P	20.10582267	14.49507082	27.68048359	2.071652106	1.435018262	3.243665358	-0.29499923	-0.320212281	-0.269786178	1.776652876	1.114805981	2.97387918	1.640332166	0.981191414	2.887162497
WesternHead	2009	LK	P	21.84141445	20.18952503	24.63346648	2.388610657	1.975269771	2.969329034	-0.296434877	-0.322604207	-0.270265546	2.092175781	1.652665563	2.699063488	1.931645329	1.454586079	2.62036028
WesternHead	2010	LK	P	24.13005577	17.83847996	27.63818444	2.464088549	1.567945709	3.353133875	-0.326858315	-0.380517709	-0.273198921	2.137230235	1.187428	3.079934955	1.973242802	1.045109353	2.990125744
WesternHead	2011	LK	P	22.54005858	19.78609626	27.27272727	2.366169226	1.781839572	3.079312354	-0.324350847	-0.375736813	-0.272964882	2.041818378	1.406102759	2.806347473	1.885151797	1.237574948	2.724515922
WesternHead	2012	LK	P	24.40873504	18.81298992	30.30660377	2.478993032	1.676830907	3.427889151	-0.342917352	-0.409599009	-0.276235696	2.136075679	1.267231899	3.151653455	1.972176834	1.115348392	3.059752972
WesternHead	2013	LK	P	23.85098776	20.23575639	26.86414709	2.489737178	1.811827112	3.121869254	-0.363226301	-0.455850895	-0.274368864	2.126510877	1.355976217	2.847500391	1.96334593	1.1934563	2.764468844
WesternHead	2014	LK	P	25.01682068	15.85760518	31.50837989	2.60903738	1.423322546	3.716	-0.35276513	-0.430436392	-0.275093867	2.25627225	0.992886154	3.440906133	2.083150848	0.873884232	3.340571201
WesternHead	2015	LK	P	22.21381145	15.47749726	29.75113122	2.249986192	1.329385291	3.554377828	-0.368605492	-0.460790614	-0.276420369	1.8813807	0.868594676	3.277957459	1.737024334	0.764489654	3.18237402
WesternHead	2016	LK	P	24.89156274	18.51040526	29.88372093	2.669903067	1.752683461	3.559244186	-0.397840036	-0.516062359	-0.279617713	2.272063031	1.236621102	3.279626473	2.097730019	1.088406439	3.183994367
WesternHead	2017	LK	P	23.35110078	18.19126819	29.95594714	2.446258946	1.58970894	3.459988987	-0.397840036	-0.516062359	-0.279617713	2.04841891	1.073646581	3.180371274	1.891245877	0.944965155	3.087633395
WesternHead	2018	LK	P	21.26230437	15.93908629	26	2.239307599	1.417563452	3.256852632	-0.339370788	-0.400376269	-0.278365307	1.899936811	1.017187183	2.978487325	1.754156654	0.895272673	2.891636271
WesternHead	2019	LK	P	21.82914824	17.54010695	31.46453089	2.321253671	1.627839572	3.854061785	-0.365710905	-0.447865987	-0.287782565	1.955542765	1.179973585	3.566279219	1.805496021	1.038548384	3.462288477
WesternSamboDeep	1996	LK	OD	12.03366041	10.01074	16.68366168	3.082714729	1.509857344	5.968073079	-0.556579397	-0.87444129	-0.238717504	2.526135332	0.635416054	5.729355575	2.332307619	0.55925855	5.562290714
WesternSamboDeep	1997	LK	OD	11.24481203	7.825449364	15.24228814	2.640732665	1.625024518	5.105139829	-0.468246046	-0.698256244	-0.238235847	2.172486619	0.926768274	4.866903981	2.005794001	0.815690881	4.724987736
WesternSamboDeep	1998	LK	OD	6.469316794	3.455837295	8.445304324	1.096375139	0.418040682	2.329871779	-0.45363816	-0.666734063	-0.241683819	0.64273698	-0.248693381	2.08818796	0.593420446	-0.218886348	2.027297546
WesternSamboDeep	1999	LK	OD	5.173599756	3.516995009	6.705234399	0.461492715	0.010902685	0.99594626	-0.438818583	-0.636835604	-0.240801562	0.022674132	-0.625932919	0.755144698	0.02093437	-0.550912012	0.733125093
WesternSamboDeep	2000	LK	OD	4.902942159	3.283423502	6.61759653	0.442858563	0.114287831	0.942628327	-0.438818583	-0.636835604	-0.240801562	0.00403998	-0.522547772	0.701826765	0.003729996	-0.459918045	0.681361882
WesternSamboDeep	2001	LK	OD	5.530386015	4.259937059	6.355721339	0.430137129	0.112537157	0.772899634	-0.407130884	-0.57204892	-0.242212849	0.023006245	-0.459511763	0.530686786	0.021241	-0.404437188	0.51521225
WesternSamboDeep	2002	LK	OD	6.765141607	4.992404845	8.362549215	0.81818067	0.340197766	1.292842764	-0.401942722	-0.562288861	-0.241596583	0.416237948	-0.222091094	1.051246181	0.384300447	-0.195472466	1.02059242
WesternSamboDeep	2003	LK	OD	6.554909643	5.880179088	7.483789626	0.707928957	0.370877809	1.026272514	-0.417245647	-0.591083173	-0.24340812	0.29068331	-0.220205364	0.782864394	0.268379485	-0.19381275	0.760036499
WesternSamboDeep	2004	LK	OD	5.007011439	4.159361563	6.08944762	0.477915775	0.150791017	0.829835418	-0.327933551	-0.411582074	-0.244285028	0.149982223	-0.260791058	0.58555039	0.138474245	-0.229534063	0.568476063
WesternSamboDeep	2005	LK	OD	4.485867308	3.516995009	5.785514957	0.351152099	0.010902685	0.669477423	-0.321245435	-0.397383442	-0.245107428	0.029906665	-0.386480757	0.424369996	0.027611958	-0.340159281	0.4119956
WesternSamboDeep	2006	LK	OD	3.761844186	3.651805897	3.829375329	0.181880207	0.03251188	0.413049704	-0.301907849	-0.360009768	-0.24380593	-0.120027642	-0.327497888	0.169243775	-0.110818047	-0.288245776	0.164308719
WesternSamboDeep	2007	LK	OD	3.643434359	3.6042445	3.691515079	0.120119057	0.018005651	0.283008845	-0.348276768	-0.428927198	-0.268767901	-0.228157711	-0.410921547	0.014240943	-0.21065141	-0.36167073	0.013825685
WesternSamboDeep	2008	LK	OD	4.890253899	3.859167806	5.532958358	0.326128248	0.024829117	0.677297603	-0.331875995	-0.398014728	-0.265737262	-0.005747747	-0.373185611	0.411560341	-0.005306728	-0.328457618	0.399559468
WesternSamboDeep	2009	LK	OD	4.218815264	3.611602388	4.569773476	0.214784284	0.013958503	0.464870398	-0.343759367	-0.419428903	-0.268089831	-0.128975083	-0.4054704	0.196780567	-0.119078961	-0.356872929	0.191042554
WesternSamboDeep	2010	LK	OD	4.434695546	4.156184939	4.971151741	0.252101934	0.117555069	0.516438819	-0.339250304	-0.40537897	-0.273121638	-0.08714837	-0.2878239	0.243317181	-0.080461567	-0.253326897	0.236222186
WesternSamboDeep	2011	LK	OD	6.402663362	3.318584071	13.86243386	0.273335111	0.159862434	0.415445898	-0.33787736	-0.398201088	-0.277553632	-0.064542249	-0.238338654	0.137892266	-0.05958999	-0.209772682	0.133871403
WesternSamboDeep	2012	LK	OD	4.181724544	2.51497006	6.835722161	0.225958391	0.139633891	0.329062845	-0.39749949	-0.434584685	-0.285618926	-0.171541099	-0.294950794	0.043443918	-0.15837893	-0.2595996	0.042177118
WesternSamboDeep	2013	LK	OD	4.06663975	1.404494382	7.419354839	0.311946192	0.072490637	0.733672481	-0.43568373	-0.497281006	-0.299815458	-0.123737538	-0.424790369	0.433857023	-0.114243286	-0.373877311	0.42120599
WesternSamboDeep	2014	LK	OD	7.166921559	4.885993485	11.76470588	0.539572593	0.134638554	1.4985181	-0.431609757	-0.487485204	-0.29874733	0.107962836	-0.35284665	1.199770769	0.099678961	-0.310556374	1.164786113
WesternSamboDeep	2015	LK	OD	4.180609509	2.481121899	7.473309609	0.202429979	0.111257414	0.375448276	-0.34476303	-0.24508104	-0.242117826	-0.142333051	-0.133823626	0.13333045	-0.131411986	-0.117784255	0.129442607
WesternSamboDeep	2016	LK	OD	2.476734052	1.10775428	3.406998158	0.182025842	0.040050352	0.283161905	-0.394641011	-0.244670726	-0.239712865	-0.212615169	-0.204620374	0.043449039	-0.19630143	-0.180095691	0.042182089
WesternSamboDeep	2017	LK	OD	5.847463173	4.389721627	7.741935484	0.185423415	0.108027426	0.23827957	-0.40781107	-0.274778001	-0.239712865	-0.222387654	-0.166750575	-0.001433295	-0.205324083	-0.14676476	-0.001391501
WesternSamboDeep	2018	LK	OD	2.299008075	1.822323462	3.340080972	0.123590185	0.062396061	0.287118451	-0.394641011	-0.244670726	-0.239712865	-0.271050826	-0.182274665	0.047405586	-0.25025338	-0.160428218	0.046023265
WesternSamboDeep	2019	LK	OD	3.288923836	2.088167053	4.31372549	0.224946233	0.057018561	0.384431373	-0.394641011	-0.244670726	-0.239712865	-0.169694778	-0.187652165	0.144718507	-0.156674276	-0.165161199	0.140498595
WesternSamboShallow	1996	LK	OS	30.53191729	25.78165896	34.3924663	2.918561866	1.409214157	5.594554272	-0.739956125	-0.937453981	-0.542458268	2.178605742	0.471760176	5.052096003	2.01144361	0.415217573	4.90477966
WesternSamboShallow	1997	LK	OS	29.77407653	22.74772683	37.02296056	2.773412027	1.184117847	6.446927544	-0.704256389	-0.867136213	-0.542844264	2.069155638	0.316981634	5.90408328	1.910391497	0.278989944	5.731923456
WesternSamboShallow	1998	LK	OS	26.86056269	15.78165896	31.76937369	2.382125074	1.143071291	4.643619388	-0.718507333	-0.889158141	-0.552030692	1.663617741	0.25391315	4.091588696	1.535970098	0.223480504	3.972280217
WesternSamboShallow	1999	LK	OS	16.37739472	11.0833043	19.84392296	1.139793986	0.548990979	2.31354726	-0.716976318	-0.903744323	-0.531293852	0.422817668	-0.354753344	1.782253408	0.390375312	-0.312234543	1.730283878
WesternSamboShallow	2000	LK	OS	16.99255396	12.18735291	19.45261609	1.199470087	0.630672178	1.828229655	-0.691985319	-0.880544218	-0.506136154	0.507484768	-0.249872039	1.322093501	0.468545994	-0.219923739	1.283541981
WesternSamboShallow	2001	LK	OS	13.01467774	7.425904104	17.32456331	0.737190124	0.16052404	1.42670106	-0.663515966	-0.837879319	-0.490914363	0.073674159	-0.677355279	0.935786697	0.068021218	-0.596171168	0.908499671
WesternSamboShallow	2002	LK	OS	16.00903807	13.50035536	17.84138059	1.299895923	1.019758477	1.764123569	-0.617926698	-0.772656272	-0.463197123	0.681969225	0.247102205	1.300926446	0.629642442	0.217485882	1.262992146
WesternSamboShallow	2003	LK	OS	15.16792426	12.61672583	18.64657228	1.169920941	0.680673249	1.778482148	-0.654483964	-0.818391421	-0.49177243	0.515436977	-0.137718171	1.286709717	0.475888039	-0.121212022	1.249189969
WesternSamboShallow	2004	LK	OS	14.86272559	11.56445163	17.18677873	1.170502047	0.77168901	1.60910538	-0.584865249	-0.729206185	-0.442548427	0.585636798	0.042482826	1.166556953	0.540701501	0.037391066	1.132540793
WesternSamboShallow	2005	LK	OS	12.05991986	8.032010579	14.93492753	0.684523746	0.202311328	1.192587192	-0.545657984	-0.678407537	-0.412908431	0.138865762	-0.476096209	0.77967876	0.128210738	-0.419033913	0.756943756
WesternSamboShallow	2006	LK	OS	11.90666355	6.373374938	14.78809374	0.578664836	0.069579948	0.937208563	-0.500284225	-0.624639116	-0.377125258	0.07838061	-0.555059169	0.560083305	0.072366548	-0.488532803	0.543751583
WesternSamboShallow	2007	LK	OS	10.58537006	6.539952801	13.42946191	0.339789018	0.068747787	0.823920202	-0.457973726	-0.553671536	-0.363471839	-0.118184708	-0.484923749	0.460448363	-0.109116519	-0.426803432	0.447021942
WesternSamboShallow	2008	LK	OS	10.52499336	6.343983236	13.63176511	0.372349248	0.067014052	0.841042274	-0.458195839	-0.549564447	-0.367951741	-0.08584659	-0.482550395	0.473090532	-0.079259672	-0.424714535	0.459295472
WesternSamboShallow	2009	LK	OS	11.47310459	6.456032758	14.55613965	0.559357924	0.076795975	1.088879279	-0.441266765	-0.525917924	-0.357213567	0.118091158	-0.449121949	0.731665712	0.109030148	-0.395292641	0.710330742
WesternSamboShallow	2010	LK	OS	11.27865867	7.184839504	13.93706446	0.471739367	0.116463835	0.803964792	-0.665278964	-0.838466503	-0.494483271	-0.193539598	-0.722002668	0.30948152	-0.178689507	-0.635467365	0.300457209
WesternSamboShallow	2011	LK	OS	16.39362487	1.937567277	30.84808947	0.671209713	0.088912809	1.381136999	-0.643106181	-0.804656446	-0.481555915	0.028103533	-0.715743637	0.899581084	0.025947178	-0.629958507	0.873349794
WesternSamboShallow	2012	LK	OS	9.467299829	4.665959703	12.84722222	0.410800544	0.090858961	0.926747685	-0.720456632	-0.971845781	-0.469067483	-0.309656087	-0.88098682	0.457680202	-0.285896501	-0.775396543	0.444334499
WesternSamboShallow	2013	LK	OS	14.48390284	8.373904576	24.33333333	0.428972002	0.230925024	0.833820896	-0.800746208	-1.10765913	-0.497600442	-0.371774205	-0.876734106	0.336220453	-0.343248361	-0.771653536	0.32641645
WesternSamboShallow	2014	LK	OS	14.58820256	9.004739336	20.65321806	0.451804478	0.215677233	0.901018957	-0.826512504	-1.133497582	-0.519527427	-0.374708027	-0.917820349	0.381491531	-0.345957073	-0.807815405	0.370367447
WesternSamboShallow	2015	LK	OS	13.30061264	5.621033545	22.89281998	0.373487941	0.164134134	0.873038502	-0.920319608	-1.284055906	-0.556583311	-0.546831667	-1.119921771	0.31645519	-0.504873847	-0.985694053	0.307227531
WesternSamboShallow	2016	LK	OS	13.07693079	6.770833333	19.7710718	0.413993117	0.177322917	0.966448718	-1.072981145	-1.52341308	-0.622549209	-0.658988028	-1.346090163	0.343899509	-0.608424568	-1.184755135	0.333871588
WesternSamboShallow	2017	LK	OS	13.61488922	7.568113017	19.84304933	0.455953721	0.211720085	0.809461883	-1.086151203	-1.553520355	-0.622549209	-0.630197483	-1.341800269	0.186912674	-0.581843091	-1.180979404	0.181462404
WesternSamboShallow	2018	LK	OS	8.644248254	4.601226994	11.51142355	0.422022284	0.173200409	0.789592089	-0.657736359	-1.011898216	-0.303574503	-0.235714076	-0.838697807	0.486017586	-0.217627982	-0.73817606	0.47184558
WesternSamboShallow	2019	LK	OS	12.9353336	3.296703297	28.74058127	0.439478836	0.151233211	0.974920635	-0.657736359	-1.011898216	-0.303574503	-0.218257524	-0.860665005	0.671346132	-0.201510853	-0.75751039	0.651770048
WestTurtleShoal	1996	MK	P	15.39548894	7.034457604	21.50567335	1.359047344	0.33384662	2.329642364	-0.834759196	-0.764191876	-0.38573895	0.524288148	-0.430345257	1.943903415	0.484060069	-0.37876642	1.887220259
WestTurtleShoal	1997	MK	P	15.70593303	9.411838163	22.29409078	1.676581967	0.67239646	2.477984045	-0.67007806	-0.595474197	-0.317746348	1.006503907	0.076922263	2.160237698	0.929275918	0.06770278	2.097246353
WestTurtleShoal	1998	MK	P	14.02250798	7.504986316	20.90120255	1.249704142	0.450655288	2.216262032	-0.593485794	-0.559570354	-0.292875074	0.656218348	-0.108915066	1.923386958	0.605867403	-0.0958611	1.867302051
WestTurtleShoal	1999	MK	P	11.18695092	6.53439382	21.02075956	1.016450293	0.393760894	2.433389266	-0.534338042	-0.558005367	-0.291501287	0.482112251	-0.164244473	2.141887979	0.445120284	-0.144559025	2.079431702
WestTurtleShoal	2000	MK	P	13.91117915	10.37889535	18.98978352	1.219058709	0.730241359	2.061588273	-0.531344847	-0.551162804	-0.291501287	0.687713862	0.179078555	1.770086985	0.634946299	0.157615176	1.718472221
WestTurtleShoal	2001	MK	P	13.05411454	8.897200047	20.69463963	1.117508602	0.69355693	2.293767009	-0.490911093	-0.489924041	-0.281419421	0.626597509	0.203632889	2.012347588	0.57851934	0.179226561	1.953668638
WestTurtleShoal	2002	MK	P	16.37098844	11.5286689	26.49992182	1.443608708	0.77046306	2.881219602	-0.455534026	-0.444673	-0.272192651	0.988074681	0.32579006	2.609026951	0.912260748	0.286742639	2.532949159
WestTurtleShoal	2003	MK	P	15.47841709	12.62151781	21.3064878	1.476860997	0.987306894	2.274464923	-0.341240495	-0.427438112	-0.268542969	1.135620502	0.559868782	2.005921954	1.048485532	0.492765962	1.947430372
WestTurtleShoal	2004	MK	P	12.85439947	7.072892041	17.32220561	1.170046651	0.398721387	1.875146774	-0.302183174	-0.356078376	-0.247734113	0.867863477	0.042643011	1.627412661	0.801273224	0.037532053	1.579958202
WestTurtleShoal	2005	MK	P	13.46392973	8.415209876	20.81640726	1.254347125	0.462716832	2.137265653	-0.2974468	-0.339598992	-0.254196798	0.956900326	0.12311784	1.883068855	0.883478368	0.108361607	1.828159602
WestTurtleShoal	2006	MK	P	11.21713193	8.592717441	14.75738691	0.98124123	0.59193572	1.557410588	-0.284510282	-0.30551154	-0.258099041	0.696730948	0.286424179	1.299311546	0.643271514	0.252094939	1.261424335
WestTurtleShoal	2007	MK	P	12.99924625	11.46730741	14.82546035	1.082835136	0.754498981	1.489785354	-0.289413264	-0.3185651	-0.260261429	0.793421871	0.435933881	1.229523925	0.732543444	0.383685222	1.193671683
WestTurtleShoal	2008	MK	P	12.37972932	11.86285644	13.09400692	1.16376097	0.885150536	1.537132313	-0.305462253	-0.343135628	-0.267788878	0.858298717	0.542014907	1.269343435	0.792442357	0.477051955	1.232330078
WestTurtleShoal	2009	MK	P	13.23306074	11.43564586	16.6177834	1.170355639	0.814566479	1.699307422	-0.312982006	-0.354578535	-0.271385477	0.857373633	0.459987944	1.427921944	0.791588254	0.404856297	1.386284525
WestTurtleShoal	2010	MK	P	13.6532448	11.54507758	16.71867921	1.168302741	0.721366664	1.981791409	-0.316236514	-0.360922291	-0.271550738	0.852066227	0.360444373	1.710240671	0.78668808	0.317243475	1.660370992
WestTurtleShoal	2011	MK	P	14.84467666	13.63636364	15.97510373	1.156826065	0.91652452	1.544841986	-0.316795014	-0.358496593	-0.275093435	0.840031051	0.558027928	1.269748552	0.77557635	0.491145743	1.232723381
WestTurtleShoal	2012	MK	P	16.49523703	14.38159156	18.70428422	1.269237294	1.040261044	1.694629049	-0.395147032	-0.506900287	-0.283393776	0.874090263	0.533360757	1.411235273	0.807022234	0.469435045	1.370084428
WestTurtleShoal	2013	MK	P	15.35794078	12.06896552	18.24973319	1.187319065	0.910959052	1.501824973	-0.419847872	-0.56280857	-0.280654332	0.767471193	0.348150482	1.221170642	0.708583934	0.306423063	1.185561977
WestTurtleShoal	2014	MK	P	16.76971215	14.51451451	19.2746114	1.252864897	1.052902903	1.493683673	-0.429059053	-0.578839683	-0.28304558	0.823805844	0.47406322	1.210638093	0.760596087	0.417244587	1.175336552
WestTurtleShoal	2015	MK	P	16.09363127	14.09736308	18.32229581	1.264325696	1.054229209	1.526081678	-0.436095966	-0.586693894	-0.285498037	0.82822973	0.467535314	1.240583641	0.764680532	0.411499081	1.204408903
WestTurtleShoal	2016	MK	P	13.70959136	12.61160714	15.78366446	1.164139396	0.788191964	1.417003257	-0.442192897	-0.610548751	-0.273837043	0.721946499	0.177643214	1.143166214	0.666552302	0.156351866	1.109832116
WestTurtleShoal	2017	MK	P	16.46377139	13.87461459	18.90243902	1.379105289	1.052641316	1.738288382	-0.455362956	-0.640656026	-0.273837043	0.923742333	0.41198529	1.464451339	0.852864553	0.362606979	1.421748742
WestTurtleShoal	2018	MK	P	12.93303524	10.44133477	15.25076766	1.130309113	0.858772874	1.630972364	-0.522779764	-0.757305734	-0.288253795	0.607529349	0.10146714	1.342718569	0.560914259	0.089305842	1.303565633
WestTurtleShoal	2019	MK	P	14.24337566	11.7954071	17.62208068	1.110536374	0.704697286	1.562983015	-0.522779764	-0.757305734	-0.288253795	0.587756609	-0.052608448	1.27472922	0.542658661	-0.046303086	1.237558816
WestWasherWomen	1996	LK	P	34.2570062	32.23477828	36.71594336	3.550251397	2.553344801	4.451282437	-0.291614016	-0.319001093	-0.26422694	3.258637381	2.234343708	4.187055497	3.008605555	1.966547452	4.064963259
WestWasherWomen	1997	LK	P	27.54060385	26.04739624	30.76069303	3.299938703	2.653917751	3.8472879	-0.294615561	-0.32628883	-0.262942292	3.005323143	2.327628921	3.584345608	2.774727852	2.048652009	3.479828059
WestWasherWomen	1998	LK	P	29.78727632	22.88330598	37.12432382	3.045684854	1.883383043	4.532789765	-0.317230668	-0.360476405	-0.27398493	2.728454187	1.522906638	4.258804835	2.519102761	1.340379351	4.134620426
WestWasherWomen	1999	LK	P	26.81637937	20.75085801	31.22101031	2.943884722	2.327259863	3.648573719	-0.303836703	-0.338660588	-0.269012819	2.640048019	1.988599275	3.3795609	2.437479905	1.750256607	3.281014761
WestWasherWomen	2000	LK	P	27.04825392	22.0105937	33.79442114	2.930526528	2.161588545	3.690636208	-0.303836703	-0.338660588	-0.269012819	2.626689825	1.822927957	3.421623389	2.425146671	1.60444175	3.321850731
WestWasherWomen	2001	LK	P	26.72504137	22.96267736	30.48740537	2.960886021	2.492681393	3.48072598	-0.315028901	-0.354061354	-0.275996449	2.64585712	2.138620039	3.204729531	2.44284328	1.882296701	3.111281379
WestWasherWomen	2002	LK	P	31.15860453	25.38702862	36.93018044	3.678119908	2.993912144	4.492993324	-0.305965848	-0.33983098	-0.272100717	3.372154059	2.654081164	4.220892607	3.113412218	2.335977465	4.097813698
WestWasherWomen	2003	LK	P	27.18539406	18.47069713	35.90009099	2.779563767	1.702213529	4.080224733	-0.334998742	-0.39800441	-0.271993073	2.444565026	1.304209118	3.80823166	2.256996117	1.147893724	3.697185718
WestWasherWomen	2004	LK	P	27.17026107	22.02350026	32.31702188	2.78668585	2.161468117	3.528211215	-0.33257287	-0.395310907	-0.269834833	2.45411298	1.766157211	3.258376383	2.265811467	1.554475236	3.163363918
WestWasherWomen	2005	LK	P	25.97972207	24.93842202	27.02102212	2.783242566	2.496049651	3.097727751	-0.34072696	-0.408553023	-0.274538791	2.442515606	2.087496629	2.82318896	2.255103947	1.837300663	2.740866321
WestWasherWomen	2006	LK	P	27.54474952	27.1114112	27.97808784	3.121845957	2.509413137	3.779914211	-0.330302689	-0.385679399	-0.275729867	2.791543269	2.123733738	3.504184344	2.577351084	1.869194591	3.402004254
WestWasherWomen	2007	LK	P	29.72449235	26.20509215	33.24389256	3.228686433	2.80516633	3.713281064	-0.357127252	-0.440361095	-0.273893408	2.871559181	2.364805235	3.439387656	2.651227459	2.081372572	3.339097002
WestWasherWomen	2008	LK	P	20.86459008	20.39886073	21.33031942	2.195294621	1.932602863	2.435713745	-0.344444307	-0.41784808	-0.271040535	1.850850314	1.514754784	2.164673211	1.708836512	1.333204534	2.10155253
WestWasherWomen	2009	LK	P	26.47720156	22.78908539	30.16531774	2.844531798	2.476013463	3.276797643	-0.346378193	-0.429050042	-0.265344239	2.498153605	2.046963422	3.011453404	2.3064729	1.801625546	2.923641077
WestWasherWomen	2010	LK	P	28.23351741	23.1137486	33.35328622	2.971742709	2.173237266	3.905251689	-0.379044491	-0.476125155	-0.285239615	2.592698218	1.697112111	3.620012074	2.393763205	1.493705506	3.514454511
WestWasherWomen	2011	LK	P	30.73160324	23.91752577	39.80044346	3.037959623	2.265402062	3.800521064	-0.352034778	-0.412511279	-0.291558277	2.685924845	1.852890783	3.508962788	2.479836651	1.630813395	3.406643361
WestWasherWomen	2012	LK	P	29.08716024	24.17695473	32.85714286	3.198709399	2.471748971	3.828809524	-0.355697565	-0.454757823	-0.296816923	2.843011834	2.016991148	3.531992601	2.62487052	1.775245585	3.429001637
WestWasherWomen	2013	LK	P	28.03391014	24.06902816	33.7972167	3.124937749	2.596648501	3.796451292	-0.347510109	-0.445331115	-0.297695977	2.77742764	2.151317386	3.498755315	2.564318532	1.893472213	3.396733532
WestWasherWomen	2014	LK	P	28.82413943	24.87562189	32.70189432	3.099117416	2.570029851	3.681744766	-0.365698025	-0.48461466	-0.30106435	2.733419391	2.08541519	3.380680415	2.52368699	1.835468695	3.282101632
WestWasherWomen	2015	LK	P	25.79607691	18.33030853	33.0941704	2.242240082	1.602105263	3.314834081	-0.305416789	-0.346722178	-0.300058353	1.936823293	1.255383085	3.014775728	1.788212874	1.104919713	2.926866524
WestWasherWomen	2016	LK	P	25.60313664	23.0994152	29.38894277	2.587850787	2.001567164	3.285819593	-0.322001154	-0.389954782	-0.32455232	2.265849633	1.611612382	2.961267272	2.091993369	1.418453308	2.874918346
WestWasherWomen	2017	LK	P	30.98650005	27.52992383	32.4795082	3.121762775	2.662851406	3.645430328	-0.348341272	-0.450169331	-0.32455232	2.773421504	2.212682074	3.320878008	2.560619782	1.947482064	3.22404303
WestWasherWomen	2018	LK	P	28.5904188	20.36847492	37.57292882	2.737771459	1.786356192	3.79697783	-0.289257437	-0.335055586	-0.270527946	2.448514023	1.451300606	3.526449883	2.260642111	1.277355628	3.423620542
WestWasherWomen	2019	LK	P	23.63480684	16.54761905	29.24037461	2.368084766	1.716404762	3.205379813	-0.302427496	-0.361552301	-0.273200011	2.065657271	1.354852461	2.932179802	1.907161556	1.192467231	2.84667905
WhiteShoal	1999	DT	P	11.32750377	4.350517784	16.88644632	2.577992182	1.155652311	4.740812059	-0.304996675	-0.340540358	-0.269452992	2.272995506	0.815111953	4.471359066	2.098590947	0.717417078	4.340976693
WhiteShoal	2000	DT	P	10.46169049	6.225859501	12.90581785	2.182953347	1.280639148	3.644697733	-0.314190182	-0.348575931	-0.279804433	1.868763165	0.932063216	3.364893299	1.725374929	0.820351201	3.26677486
WhiteShoal	2001	DT	P	7.943126059	5.313408883	10.35623629	1.509078716	0.982258304	2.196715782	-0.32290949	-0.364836289	-0.282522208	1.186169226	0.617422015	1.914193574	1.095155706	0.543421178	1.858376741
WhiteShoal	2002	DT	P	9.272766645	6.72018835	13.40312229	1.718627874	0.923638872	3.070754231	-0.310864619	-0.345877291	-0.276280032	1.407763255	0.577761581	2.7944742	1.299747058	0.508514228	2.712988867
WhiteShoal	2003	DT	P	6.833912261	2.76035523	12.16582335	0.973617062	0.484403186	1.993542091	-0.319948342	-0.359895757	-0.282418329	0.653668719	0.124507429	1.711123761	0.603513405	0.109584647	1.661228333
WhiteShoal	2004	DT	P	4.490770192	2.499443276	7.457353562	0.292003049	0.133094809	0.522167195	-0.314553762	-0.353586579	-0.276377117	-0.022550713	-0.22049177	0.245790078	-0.020820421	-0.194064829	0.238622974
WhiteShoal	2005	DT	P	3.929339827	1.853379045	6.15480014	0.142312615	0.024720508	0.435976997	-0.317286679	-0.359834136	-0.276377117	-0.174974064	-0.335113628	0.15959988	-0.161548488	-0.294948736	0.154946035
WhiteShoal	2006	DT	P	4.003679797	2.546316734	6.29834973	0.099232542	0.010949794	0.228655097	-0.332110356	-0.387334111	-0.282043384	-0.232877814	-0.376384317	-0.053388287	-0.215009343	-0.331272945	-0.051831514
WhiteShoal	2007	DT	P	3.585714079	1.433045514	6.020571953	0.100864203	0.018663773	0.310985814	-0.334713134	-0.385539208	-0.287775191	-0.233848931	-0.366875435	0.023210623	-0.215905948	-0.322903745	0.022533814
WhiteShoal	2008	DT	P	4.04325736	1.769248676	6.373928843	0.094172767	0.053439432	0.183953081	-0.415581968	-0.512207744	-0.329914398	-0.321409202	-0.458768312	-0.145961316	-0.296747811	-0.403782843	-0.141705165
WhiteShoal	2009	DT	P	4.045046316	2.986837738	6.674166724	0.117472109	0.010621121	0.218966146	-0.379858835	-0.452150725	-0.313923365	-0.262386725	-0.441529604	-0.094957219	-0.242254067	-0.388610273	-0.092188318
WhiteShoal	2010	DT	P	4.739917022	2.369221774	6.617586878	0.214311727	0.023499594	0.39478923	-0.385954518	-0.468467931	-0.312522848	-0.171642791	-0.444968337	0.082266382	-0.15847282	-0.391636858	0.079867539
WhiteShoal	2011	DT	P	4.463482065	2.903225806	6.106870229	0.178331662	0.017583965	0.407978022	-0.344244994	-0.38407827	-0.304411718	-0.165913332	-0.366494304	0.103566304	-0.153182976	-0.322568295	0.100546367
WhiteShoal	2012	DT	P	5.75652395	1.399354144	15.74973031	0.153240366	0.055415318	0.302337808	-0.456464336	-0.573932825	-0.351676071	-0.30322397	-0.518517507	-0.049338263	-0.279957913	-0.456370825	-0.047899587
WhiteShoal	2013	DT	P	4.918587114	2.714932127	8.849557522	0.215772631	0.097002262	0.364510035	-0.390614042	-0.461570946	-0.323424295	-0.17484141	-0.364568683	0.041085741	-0.161426012	-0.320873468	0.039887703
WhiteShoal	2014	DT	P	5.525152121	2.639593909	8.506429278	0.413166116	0.21032294	0.595301682	-0.386368338	-0.455605022	-0.320898811	0.026797778	-0.245282082	0.274402871	0.024741613	-0.215883909	0.266401434
WhiteShoal	2015	DT	P	8.677382558	3.977272727	15.85365854	0.637371059	0.199795455	1.733603104	-0.386368338	-0.455605022	-0.320898811	0.251002721	-0.255809568	1.412704294	0.231743546	-0.225149628	1.371510613
WhiteShoal	2016	DT	P	8.237304011	3.384279476	15.21035599	0.558460478	0.241517467	1.123980583	-0.330361781	-0.374153126	-0.286570436	0.228098696	-0.132635659	0.837410146	0.210596923	-0.116738672	0.812991727
WhiteShoal	2017	DT	P	5.312964534	2.749140893	7.786429366	0.682040471	0.232478541	1.161546162	-0.330361781	-0.374153126	-0.286570436	0.35167869	-0.141674586	0.874975726	0.324694753	-0.124694242	0.849461915
WhiteShoal	2018	DT	P	4.645768413	2.275600506	8.928571429	0.523401483	0.247092288	1.222004357	-0.383088909	-0.486941816	-0.290537473	0.140312574	-0.239849527	0.931466884	0.129546537	-0.211102471	0.904305822
WhiteShoal	2019	DT	P	3.030138801	1.435406699	4.579207921	0.41306595	0.164222488	0.609192166	-0.343578732	-0.396619991	-0.290537473	0.069487218	-0.232397503	0.318654693	0.064155536	-0.204543606	0.309362897
Wonderland	2009	LK	P	41.21841876	36.31656262	46.1202749	6.089400952	3.558975624	9.034268239	-0.358226868	-0.446635864	-0.271455767	5.731174084	3.11233976	8.762812472	5.291427112	2.739311684	8.507293675
Wonderland	2010	LK	P	42.06673507	37.74659327	46.38687687	6.185011697	3.813756012	8.932700229	-0.406508792	-0.514458503	-0.300352966	5.778502905	3.299297509	8.632347264	5.335124441	2.903861697	8.380632761
Wonderland	2011	LK	P	43.71396285	38.71297242	48.71495327	6.621940344	4.062032686	9.614345794	-0.362197886	-0.420912676	-0.303483096	6.259742458	3.641120011	9.310862699	5.779438989	3.204715217	9.039363059
Wonderland	2012	LK	P	41.09771807	36.74089069	45.45454545	6.392300132	4.116002024	9.034422604	-0.382491949	-0.471818188	-0.300700025	6.009808183	3.644183837	8.733722579	5.548681908	3.207411829	8.479052028
Wonderland	2013	LK	P	43.78919675	39.05380334	48.52459016	6.522047888	4.073441558	9.373978142	-0.369051194	-0.429674054	-0.308428335	6.152996693	3.643767505	9.065549807	5.680883715	3.207045397	8.801203355
Wonderland	2014	LK	P	38.8877949	27.54065041	45.77006508	5.338832953	2.953648374	8.953269448	-0.403095907	-0.491397422	-0.319021133	4.935737046	2.462250952	8.634248314	4.557023123	2.167138977	8.382478378
Wonderland	2015	LK	P	34.83978074	25.53398058	43.46405229	4.596031757	2.741718447	8.210751634	-0.383799557	-0.458413413	-0.313412444	4.2122322	2.283305034	7.89733919	3.889032044	2.009640541	7.667057119
Wonderland	2016	LK	P	39.19532831	31.43656716	50.69667738	5.174650712	3.346219631	8.57204716	-0.379242559	-0.43961815	-0.318866968	4.795408153	2.906601481	8.253180192	4.427461518	2.558232074	8.012521993
Wonderland	2017	LK	P	30.90608995	29.53995157	32.27222832	4.448250738	3.584324918	5.367869249	-0.379242559	-0.43961815	-0.318866968	4.06900818	3.144706768	5.049002282	3.756797453	2.767799359	4.90177615
Wonderland	2018	LK	P	27.71394569	13.05201178	35.93256059	3.966499832	1.161766438	6.687222899	-0.272495794	-0.292602143	-0.252389446	3.694004038	0.869164294	6.434833453	3.410566985	0.764991001	6.247197245
Wonderland	2019	LK	P	20.98812478	9.839816934	32.32984293	3.132516486	1.023375286	5.398638743	-0.298835912	-0.352816693	-0.252389446	2.833680573	0.670558593	5.146249298	2.616255237	0.590189096	4.996187496
